# Supplementary material for: High resolution carbon stock and soil data for three salt marshes along the northeastern coast of North America
Source: Data Brief. 2018 Jul 21;19:2438–41. doi: 10.1016/j.dib.2018.07.037 (PMC6141490; doi:10.1016/j.dib.2018.07.037)
Supplement: Supplementary file 2 — Supplementary material [file mmc2.zip]

Archive with 32 entries (32 files):
- Grants_Beach_GPS.cpg
- Grants_Beach_GPS.dbf
- Grants_Beach_GPS.prj
- Grants_Beach_GPS.sbn
- Grants_Beach_GPS.sbx
- Grants_Beach_GPS.shp
- Grants_Beach_GPS.shp.xml
- Grants_Beach_GPS.shx
- Point_Carron_GPS.cpg
- Point_Carron_GPS.dbf
- Point_Carron_GPS.prj
- Point_Carron_GPS.sbn
- Point_Carron_GPS.sbx
- Point_Carron_GPS.shp
- Point_Carron_GPS.shp.xml
- Point_Carron_GPS.shx
- Wells_Int_GPS.cpg
- Wells_Int_GPS.dbf
- Wells_Int_GPS.prj
- Wells_Int_GPS.sbn
- Wells_Int_GPS.sbx
- Wells_Int_GPS.shp
- Wells_Int_GPS.shp.xml
- Wells_Int_GPS.shx
- Wells_Spit_GPS.cpg
- Wells_Spit_GPS.dbf
- Wells_Spit_GPS.prj
- Wells_Spit_GPS.sbn
- Wells_Spit_GPS.sbx
- Wells_Spit_GPS.shp
- Wells_Spit_GPS.shp.xml
- Wells_Spit_GPS.shx
