# Supplementary material for: High resolution carbon stock and soil data for three salt marshes along the northeastern coast of North America
Source: Data Brief. 2018 Jul 21;19:2438–41. doi: 10.1016/j.dib.2018.07.037 (PMC6141490; doi:10.1016/j.dib.2018.07.037)
Supplement: Supplementary file 2 — Supplementary material [file mmc2.zip › Grants_Beach_GPS.prj]

PROJCS["NAD_1983_CSRS_New_Brunswick_Stereographic",GEOGCS["GCS_North_American_1983_CSRS",DATUM["D_North_American_1983_CSRS",SPHEROID["GRS_1980",6378137.0,298.257222101]],PRIMEM["Greenwich",0.0],UNIT["Degree",0.0174532925199433]],PROJECTION["Double_Stereographic"],PARAMETER["False_Easting",2500000.0],PARAMETER["False_Northing",7500000.0],PARAMETER["Central_Meridian",-66.5],PARAMETER["Scale_Factor",0.999912],PARAMETER["Latitude_Of_Origin",46.5],UNIT["Meter",1.0]]
