# Supplementary material for: High resolution carbon stock and soil data for three salt marshes along the northeastern coast of North America
Source: Data Brief. 2018 Jul 21;19:2438–41. doi: 10.1016/j.dib.2018.07.037 (PMC6141490; doi:10.1016/j.dib.2018.07.037)
Supplement: Supplementary file 2 — Supplementary material [file mmc2.zip › Point_Carron_GPS.shp.xml]

<?xml version="1.0" encoding="UTF-8"?>
<metadata xml:lang="en"><Esri><CreaDate>20180404</CreaDate><CreaTime>11235300</CreaTime><ArcGISFormat>1.0</ArcGISFormat><SyncOnce>FALSE</SyncOnce><DataProperties><lineage><Process ToolSource="c:\program files (x86)\arcgis\desktop10.2\ArcToolbox\Toolboxes\Data Management Tools.tbx\CalculateField" Date="20150525" Time="171439">CalculateField Nov_GPS_Cores Peat_Dep [Peat_Depth] VB #</Process><Process ToolSource="c:\program files (x86)\arcgis\desktop10.2\ArcToolbox\Toolboxes\Data Management Tools.tbx\CalculateField" Date="20150529" Time="184633">CalculateField "Peat Depth Samples" Carbon_Storage 41.145*( [Peat_Dep]*100) VB #</Process><Process ToolSource="c:\program files (x86)\arcgis\desktop10.2\ArcToolbox\Toolboxes\Data Management Tools.tbx\CalculateField" Date="20150916" Time="151558">CalculateField "Sample Locations" Est_C_sto "211.7 * ([Peat_Dep]*100)" VB #</Process><Process ToolSource="c:\program files (x86)\arcgis\desktop10.2\ArcToolbox\Toolboxes\Data Management Tools.tbx\CalculateField" Date="20150916" Time="154627">CalculateField PC_Merged_Samples Est_C_sto carbon VB "Dim carbon \nIf [Carbon_Storage] = 0 Then\n [Est_C_sto] = 211.7 * ([Peat_Dep] * 100)\nend if"</Process><Process ToolSource="c:\program files (x86)\arcgis\desktop10.2\ArcToolbox\Toolboxes\Data Management Tools.tbx\CalculateField" Date="20150916" Time="154713">CalculateField PC_Merged_Samples Est_C_sto carbon VB "Dim carbon \nIf [Carbon_Storage] = 0 Then\n [Est_C_sto] = 211.7 * ([Peat_Dep] * 100)\nend if"</Process><Process ToolSource="c:\program files (x86)\arcgis\desktop10.2\ArcToolbox\Toolboxes\Data Management Tools.tbx\CalculateField" Date="20150916" Time="154848">CalculateField PC_Merged_Samples Est_C_sto carbon VB "Dim carbon \nIf [Carbon_Storage] = 0 Then\ncarbon = 211.7 * ([Peat_Dep] * 100)\nend if"</Process><Process ToolSource="c:\program files (x86)\arcgis\desktop10.2\ArcToolbox\Toolboxes\Data Management Tools.tbx\CalculateField" Date="20150916" Time="155242">CalculateField PC_Merged_Samples Est_C_sto carbon VB "Dim carbon \nIf [Carbon_Storage] = 0 Then\ncarbon = 211.7 * ([Peat_Dep] * 100)\nend if"</Process><Process ToolSource="c:\program files (x86)\arcgis\desktop10.2\ArcToolbox\Toolboxes\Data Management Tools.tbx\CalculateField" Date="20150916" Time="155509">CalculateField PC_Merged_Samples Est_C_sto carbon VB "Dim carbon \nIf [Carbon_Storage] = 0 Then\ncarbon = 211.7 * ([Peat_Dep] * 100)\nelse\ncarbon = [Est_C_sto] \nend if"</Process><Process ToolSource="c:\program files (x86)\arcgis\desktop10.2\ArcToolbox\Toolboxes\Data Management Tools.tbx\CalculateField" Date="20150916" Time="155639">CalculateField PC_Merged_Samples Est_C_sto carbon VB "Dim carbon \nIf [Carbon_Storage] = 0 Then\ncarbon = 211.7 * ([Peat_Dep] * 100)\n\nelse\ncarbon = [Est_C_sto] \nend if"</Process><Process ToolSource="c:\program files (x86)\arcgis\desktop10.2\ArcToolbox\Toolboxes\Data Management Tools.tbx\CalculateField" Date="20150916" Time="155723">CalculateField PC_Merged_Samples Est_C_sto carbon VB "Dim carbon \nIf [Carbon_Storage] = 0 Then\ncarbon = (211.7 * ([Peat_Dep] * 100))\n\nelse\ncarbon = [Est_C_sto] \nend if"</Process><Process ToolSource="c:\program files (x86)\arcgis\desktop10.2\ArcToolbox\Toolboxes\Data Management Tools.tbx\CalculateField" Date="20150916" Time="155912">CalculateField PC_Merged_Samples Est_C_sto carbon VB "Dim carbon \nIf [Carbon_Storage] = 0 Then\ncarbon = (211.7 * ([Peat_Dep] * 100))\n\nelse\ncarbon = 1 * [Est_C_sto] \nend if"</Process><Process ToolSource="c:\program files (x86)\arcgis\desktop10.2\ArcToolbox\Toolboxes\Data Management Tools.tbx\CalculateField" Date="20150916" Time="160004">CalculateField PC_Merged_Samples Carbon_Storage "211.7 * ( [Peat_Dep]*100)" VB #</Process></lineage><itemProps><itemName Sync="TRUE">PC_Merged_Samples</itemName><imsContentType Sync="TRUE">002</imsContentType><itemLocation><linkage Sync="TRUE">file://\\LEESLAPTOP\Users\silen_000\Documents\ArcGIS\Default.gdb</linkage><protocol Sync="TRUE">Local Area Network</protocol></itemLocation></itemProps><coordRef><type Sync="TRUE">Projected</type><geogcsn Sync="TRUE">GCS_North_American_1983_CSRS</geogcsn><csUnits Sync="TRUE">Linear Unit: Meter (1.000000)</csUnits><projcsn Sync="TRUE">NAD_1983_CSRS_New_Brunswick_Stereographic</projcsn><peXml Sync="TRUE">&lt;ProjectedCoordinateSystem xsi:type='typens:ProjectedCoordinateSystem' xmlns:xsi='http://www.w3.org/2001/XMLSchema-instance' xmlns:xs='http://www.w3.org/2001/XMLSchema' xmlns:typens='http://www.esri.com/schemas/ArcGIS/10.1'&gt;&lt;WKT&gt;PROJCS[&amp;quot;NAD_1983_CSRS_New_Brunswick_Stereographic&amp;quot;,GEOGCS[&amp;quot;GCS_North_American_1983_CSRS&amp;quot;,DATUM[&amp;quot;D_North_American_1983_CSRS&amp;quot;,SPHEROID[&amp;quot;GRS_1980&amp;quot;,6378137.0,298.257222101]],PRIMEM[&amp;quot;Greenwich&amp;quot;,0.0],UNIT[&amp;quot;Degree&amp;quot;,0.0174532925199433]],PROJECTION[&amp;quot;Double_Stereographic&amp;quot;],PARAMETER[&amp;quot;False_Easting&amp;quot;,2500000.0],PARAMETER[&amp;quot;False_Northing&amp;quot;,7500000.0],PARAMETER[&amp;quot;Central_Meridian&amp;quot;,-66.5],PARAMETER[&amp;quot;Scale_Factor&amp;quot;,0.999912],PARAMETER[&amp;quot;Latitude_Of_Origin&amp;quot;,46.5],UNIT[&amp;quot;Meter&amp;quot;,1.0],AUTHORITY[&amp;quot;EPSG&amp;quot;,2953]]&lt;/WKT&gt;&lt;XOrigin&gt;-28216700&lt;/XOrigin&gt;&lt;YOrigin&gt;-23260100&lt;/YOrigin&gt;&lt;XYScale&gt;10000&lt;/XYScale&gt;&lt;ZOrigin&gt;-100000&lt;/ZOrigin&gt;&lt;ZScale&gt;10000&lt;/ZScale&gt;&lt;MOrigin&gt;-100000&lt;/MOrigin&gt;&lt;MScale&gt;10000&lt;/MScale&gt;&lt;XYTolerance&gt;0.001&lt;/XYTolerance&gt;&lt;ZTolerance&gt;0.001&lt;/ZTolerance&gt;&lt;MTolerance&gt;0.001&lt;/MTolerance&gt;&lt;HighPrecision&gt;true&lt;/HighPrecision&gt;&lt;WKID&gt;2036&lt;/WKID&gt;&lt;LatestWKID&gt;2953&lt;/LatestWKID&gt;&lt;/ProjectedCoordinateSystem&gt;</peXml></coordRef></DataProperties><SyncDate>20150916</SyncDate><SyncTime>15350700</SyncTime><ModDate>20150916</ModDate><ModTime>15350700</ModTime></Esri><dataIdInfo><envirDesc Sync="TRUE"> Version 6.2 (Build 9200) ; Esri ArcGIS 10.2.2.3552</envirDesc><dataLang><languageCode value="eng" Sync="TRUE"></languageCode><countryCode value="USA" Sync="TRUE"></countryCode></dataLang><idCitation><resTitle Sync="TRUE">PC_Merged_Samples</resTitle><presForm><PresFormCd value="005" Sync="TRUE"></PresFormCd></presForm></idCitation><spatRpType><SpatRepTypCd value="001" Sync="TRUE"></SpatRepTypCd></spatRpType></dataIdInfo><mdLang><languageCode value="eng" Sync="TRUE"></languageCode><countryCode value="USA" Sync="TRUE"></countryCode></mdLang><distInfo><distFormat><formatName Sync="TRUE">File Geodatabase Feature Class</formatName></distFormat></distInfo><mdHrLv><ScopeCd value="005" Sync="TRUE"></ScopeCd></mdHrLv><mdHrLvName Sync="TRUE">dataset</mdHrLvName><refSysInfo><RefSystem><refSysID><identCode code="2953" Sync="TRUE"></identCode><idCodeSpace Sync="TRUE">EPSG</idCodeSpace><idVersion Sync="TRUE">8.2.6</idVersion></refSysID></RefSystem></refSysInfo><spatRepInfo><VectSpatRep><geometObjs Name="PC_Merged_Samples"><geoObjTyp><GeoObjTypCd value="004" Sync="TRUE"></GeoObjTypCd></geoObjTyp><geoObjCnt Sync="TRUE">0</geoObjCnt></geometObjs><topLvl><TopoLevCd value="001" Sync="TRUE"></TopoLevCd></topLvl></VectSpatRep></spatRepInfo><spdoinfo><ptvctinf><esriterm Name="PC_Merged_Samples"><efeatyp Sync="TRUE">Simple</efeatyp><efeageom code="1" Sync="TRUE"></efeageom><esritopo Sync="TRUE">FALSE</esritopo><efeacnt Sync="TRUE">0</efeacnt><spindex Sync="TRUE">TRUE</spindex><linrefer Sync="TRUE">TRUE</linrefer></esriterm></ptvctinf></spdoinfo><eainfo><detailed Name="PC_Merged_Samples"><enttyp><enttypl Sync="TRUE">PC_Merged_Samples</enttypl><enttypt Sync="TRUE">Feature Class</enttypt><enttypc Sync="TRUE">0</enttypc></enttyp><attr><attrlabl Sync="TRUE">OBJECTID</attrlabl><attalias Sync="TRUE">OBJECTID</attalias><attrtype Sync="TRUE">OID</attrtype><attwidth Sync="TRUE">4</attwidth><atprecis Sync="TRUE">0</atprecis><attscale Sync="TRUE">0</attscale><attrdef Sync="TRUE">Internal feature number.</attrdef><attrdefs Sync="TRUE">Esri</attrdefs><attrdomv><udom Sync="TRUE">Sequential unique whole numbers that are automatically generated.</udom></attrdomv></attr><attr><attrlabl Sync="TRUE">Shape</attrlabl><attalias Sync="TRUE">Shape</attalias><attrtype Sync="TRUE">Geometry</attrtype><attwidth Sync="TRUE">0</attwidth><atprecis Sync="TRUE">0</atprecis><attscale Sync="TRUE">0</attscale><attrdef Sync="TRUE">Feature geometry.</attrdef><attrdefs Sync="TRUE">Esri</attrdefs><attrdomv><udom Sync="TRUE">Coordinates defining the features.</udom></attrdomv></attr><attr><attrlabl Sync="TRUE">Core</attrlabl><attalias Sync="TRUE">Core</attalias><attrtype Sync="TRUE">String</attrtype><attwidth Sync="TRUE">254</attwidth><atprecis Sync="TRUE">0</atprecis><attscale Sync="TRUE">0</attscale></attr><attr><attrlabl Sync="TRUE">X</attrlabl><attalias Sync="TRUE">X</attalias><attrtype Sync="TRUE">Double</attrtype><attwidth Sync="TRUE">8</attwidth><atprecis Sync="TRUE">0</atprecis><attscale Sync="TRUE">0</attscale></attr><attr><attrlabl Sync="TRUE">Y</attrlabl><attalias Sync="TRUE">Y</attalias><attrtype Sync="TRUE">Double</attrtype><attwidth Sync="TRUE">8</attwidth><atprecis Sync="TRUE">0</atprecis><attscale Sync="TRUE">0</attscale></attr><attr><attrlabl Sync="TRUE">Z</attrlabl><attalias Sync="TRUE">Z</attalias><attrtype Sync="TRUE">Double</attrtype><attwidth Sync="TRUE">8</attwidth><atprecis Sync="TRUE">0</atprecis><attscale Sync="TRUE">0</attscale></attr><attr><attrlabl Sync="TRUE">Peat_Dep</attrlabl><attalias Sync="TRUE">Peat_Dep</attalias><attrtype Sync="TRUE">Single</attrtype><attwidth Sync="TRUE">4</attwidth><atprecis Sync="TRUE">0</atprecis><attscale Sync="TRUE">0</attscale></attr><attr><attrlabl Sync="TRUE">Carbon_Storage</attrlabl><attalias Sync="TRUE">Carbon_Storage</attalias><attrtype Sync="TRUE">Double</attrtype><attwidth Sync="TRUE">8</attwidth><atprecis Sync="TRUE">0</atprecis><attscale Sync="TRUE">0</attscale></attr><attr><attrlabl Sync="TRUE">Est_C_sto</attrlabl><attalias Sync="TRUE">Est_C_sto</attalias><attrtype Sync="TRUE">Integer</attrtype><attwidth Sync="TRUE">4</attwidth><atprecis Sync="TRUE">0</atprecis><attscale Sync="TRUE">0</attscale></attr></detailed></eainfo><mdDateSt Sync="TRUE">20150916</mdDateSt></metadata>
