# Supplementary material for: High resolution carbon stock and soil data for three salt marshes along the northeastern coast of North America
Source: Data Brief. 2018 Jul 21;19:2438–41. doi: 10.1016/j.dib.2018.07.037 (PMC6141490; doi:10.1016/j.dib.2018.07.037)
Supplement: Supplementary file 3 — Supplementary material [file mmc3.zip]

Archive with 1 entries (1 files):
- DiB_Marsh_Soils.xlsx
