# Supplementary material for: High resolution carbon stock and soil data for three salt marshes along the northeastern coast of North America
Source: Data Brief. 2018 Jul 21;19:2438–41. doi: 10.1016/j.dib.2018.07.037 (PMC6141490; doi:10.1016/j.dib.2018.07.037)
Supplement: Supplementary file 3 — Supplementary material [file mmc3.zip › DiB_Marsh_Soils.xlsx]

## Sheet: Maine_NBStats
Site	Site_Num	Transect	Flag	Corer	S. alt.	S. pat.	J. ger.	J. balt.	S pectinata	Triglochin	Plantago	Carex	Salicornia	Phrag	Distichlis	Limonnium	unknown	upper depth (cm)	lower depth (cm)	mid depth (cm)	Bulk Density (g/cc)	Organic matter proportion	Organic Carbon Craft (%)	Carbon Density (g/cc)	Carbon Stock (g/sqm)	Core Carbon Stock (g/sqm)
Grant's Beach	1	A	O10	60 mm		100												0	5	2.5	0.165832	0.37321	14.9632	0.0248139	1240.69	#NULL!
Grant's Beach	1	A	O10	60 mm		100												5	10	7.5	0.164764	0.404234	16.2102	0.0267086	1335.43	#NULL!
Grant's Beach	1	A	O10	60 mm	30	70												10	15	12.5	0.142921	#NULL!	#NULL!	0.0230428	1152.14	#NULL!
Grant's Beach	1	A	O10	60 mm	30	70												15	20	17.5	0.168492	0.286992	11.5003	0.0193771	968.853	#NULL!
Grant's Beach	1	A	O10	60 mm	60	40												20	25	22.5	0.157054	0.309176	12.3909	0.0194605	973.024	#NULL!
Grant's Beach	1	A	O10	60 mm	100													25	30	27.5	0.177023	0.308931	12.3811	0.0219174	1095.87	#NULL!
Grant's Beach	1	A	O10	60 mm	100													30	34	32	0.345237	0.249775	10.0066	0.0345464	1381.86	8147.87
Grant's Beach	1	A	O10X1	60 mm		100												5	10	7.5	0.14522	0.412855	16.5568	0.0240438	1202.19	#NULL!
Grant's Beach	1	A	O10X1	60 mm	30	70												10	15	12.5	0.129163	0.478932	19.2146	0.0248182	1240.91	#NULL!
Grant's Beach	1	A	O10X1	60 mm	30	70												15	20	17.5	0.108084	#NULL!	#NULL!	0.0205168	1025.84	#NULL!
Grant's Beach	1	A	O10X1	60 mm	60	40												20	25	22.5	0.125273	0.322949	12.944	0.0162153	810.765	#NULL!
Grant's Beach	1	A	O10X1	60 mm	100													25	30	27.5	0.148615	0.315895	12.6607	0.0188158	940.79	#NULL!
Grant's Beach	1	A	O10X1	60 mm	100													30	31.5	30.75	0.152117	0.292356	11.7156	0.0178214	267.321	5487.82
Grant's Beach	1	A	O10X2	60 mm		100												0	5	2.5	0.158115	0.384777	15.4281	0.0243942	1219.71	1219.71
Grant's Beach	1	A	O33	60 mm														0	5	2.5	0.0995249	0.669712	26.9006	0.0267728	1338.64	#NULL!
Grant's Beach	1	A	O33	60 mm														5	10	7.5	0.118666	0.748994	30.1	0.0357184	1785.92	#NULL!
Grant's Beach	1	A	O33	60 mm														10	15	12.5	0.179456	0.488673	19.6066	0.0351852	1759.26	#NULL!
Grant's Beach	1	A	O33	60 mm														15	20	17.5	0.383457	0.227339	9.10649	0.0349195	1745.97	#NULL!
Grant's Beach	1	A	O33	60 mm														20	25	22.5	0.638317	0.0899751	3.60103	0.022986	1149.3	#NULL!
Grant's Beach	1	A	O33	60 mm														25	30	27.5	1.10461	0.0391689	1.56714	0.0173107	865.536	#NULL!
Grant's Beach	1	A	O33	60 mm														30	30.5	30.25	2.38662	0.020364	0.814663	0.0194429	97.2145	8741.85
Grant's Beach	1	A	O5	60 mm		100												0	5	2.5	0.138026	0.427166	17.1322	0.023647	1182.35	#NULL!
Grant's Beach	1	A	O5	60 mm		100												5	10	7.5	0.0966601	0.480077	19.2607	0.0186174	930.87	#NULL!
Grant's Beach	1	A	O5	60 mm	15	85												10	15	12.5	0.156205	0.376389	15.091	0.0235729	1178.64	#NULL!
Grant's Beach	1	A	O5	60 mm	20	80												15	20	17.5	0.447869	0.130707	5.23253	0.0234349	1171.74	#NULL!
Grant's Beach	1	A	O5	60 mm	90	10												20	25	22.5	0.79801	0.0545653	2.18335	0.0174234	871.169	#NULL!
Grant's Beach	1	A	O5	60 mm														25	29	27	1.22037	#NULL!	#NULL!	0.0192645	770.581	#NULL!
Grant's Beach	1	A	O5	60 mm														29	31	30	1.10388	0.0477845	1.91195	0.0211057	422.113	6527.47
Grant's Beach	1	B	O31	60 mm		100												0	5	2.5	0.0807588	0.505745	20.2937	0.016389	819.448	#NULL!
Grant's Beach	1	B	O31	60 mm	10	90												5	10	7.5	0.163045	0.412351	16.5365	0.0269621	1348.1	#NULL!
Grant's Beach	1	B	O31	60 mm														10	15	12.5	0.160506	0.36663	14.6988	0.0235924	1179.62	#NULL!
Grant's Beach	1	B	O31	60 mm	60	40												15	20	17.5	0.215694	0.33337	13.3626	0.0288223	1441.11	#NULL!
Grant's Beach	1	B	O31	60 mm	100													20	24	22	0.647248	0.0858913	3.4375	0.0222491	889.965	5678.25
Grant's Beach	1	B	W22	60 mm		100												0	5	2.5	0.228844	0.288253	11.5509	0.0264335	1321.67	#NULL!
Grant's Beach	1	B	W22	60 mm		100												5	10	7.5	0.283621	0.24635	9.86918	0.0279911	1399.55	#NULL!
Grant's Beach	1	B	W22	60 mm	90	10												10	15	12.5	0.969013	0.0306858	1.22767	0.0118962	594.812	#NULL!
Grant's Beach	1	B	W22	60 mm	75	25												15	20	17.5	0.606975	0.102084	4.08598	0.0248009	1240.04	#NULL!
Grant's Beach	1	B	W22	60 mm	75	25												20	25	22.5	0.938561	0.0577303	2.31004	0.0216812	1084.06	#NULL!
Grant's Beach	1	B	W22	60 mm	100													25	28	26.5	1.12053	0.0328877	1.31578	0.0147437	442.312	6082.46
Grant's Beach	1	B	W4	60 mm		100												0	5	2.5	0.146698	0.40937	16.4167	0.024083	1204.15	#NULL!
Grant's Beach	1	B	W4	60 mm	10	90												5	10	7.5	0.148042	0.376628	15.1006	0.0223552	1117.76	#NULL!
Grant's Beach	1	B	W4	60 mm	60	40												10	15	12.5	0.148672	0.345304	13.842	0.0205791	1028.96	#NULL!
Grant's Beach	1	B	W4	60 mm	80	20												15	20	17.5	0.155307	0.342467	13.728	0.0213206	1066.03	#NULL!
Grant's Beach	1	B	W4	60 mm	100													20	25	22.5	0.387404	0.137761	5.51517	0.021366	1068.3	#NULL!
Grant's Beach	1	B	W4	60 mm														25	30	27.5	1.06174	0.0255076	1.02047	0.0108347	541.736	#NULL!
Grant's Beach	1	B	W4	T-Russian		100												40	45	42.5	0.543715	0.228975	9.17209	0.04987	2493.5	#NULL!
Grant's Beach	1	B	W4	T-Russian		100												45	50	47.5	0.663465	0.16191	6.48294	0.0430121	2150.6	#NULL!
Grant's Beach	1	B	W4	T-Russian		100												50	55	52.5	0.539909	0.225841	9.04639	0.0488423	2442.12	#NULL!
Grant's Beach	1	B	W4	T-Russian		100												55	60	57.5	0.592503	0.159916	6.40302	0.0379381	1896.9	#NULL!
Grant's Beach	1	B	W4	T-Russian	20	80												60	65	62.5	1.01649	0.0565824	2.2641	0.0230143	1150.72	16160.8
Grant's Beach	1	C	W34	60 mm	5	95												0	5	2.5	0.0987327	0.457543	18.3541	0.0181215	906.073	#NULL!
Grant's Beach	1	C	W34	60 mm	40	60												5	10	7.5	0.108381	0.410328	16.4552	0.0178343	891.716	#NULL!
Grant's Beach	1	C	W34	60 mm	50	50												10	15	12.5	0.130578	0.42442	17.0218	0.0222268	1111.34	#NULL!
Grant's Beach	1	C	W34	60 mm	55	45												15	20	17.5	0.127734	0.375735	15.0647	0.0192428	962.138	#NULL!
Grant's Beach	1	C	W34	60 mm	30	70												20	25	22.5	0.138267	0.357446	14.3298	0.0198133	990.666	#NULL!
Grant's Beach	1	C	W34	60 mm	20	80												25	30	27.5	0.177822	0.29715	11.9081	0.0211752	1058.76	#NULL!
Grant's Beach	1	C	W34	60 mm	100													30	35	32.5	0.646968	0.063271	2.53184	0.0163802	819.01	#NULL!
Grant's Beach	1	C	W34	60 mm	100													35	37	36	0.740258	0.0203332	0.813432	0.00602149	120.43	6860.13
Grant's Beach	1	C	W5	60 mm		100												0	5	2.5	0.141344	0.345956	13.8682	0.0196018	980.089	#NULL!
Grant's Beach	1	C	W5	60 mm		100												5	10	7.5	0.168747	0.361535	14.4941	0.0244583	1222.91	#NULL!
Grant's Beach	1	C	W5	60 mm		100												10	15	12.5	0.343124	0.14725	5.8954	0.0202285	1011.43	#NULL!
Grant's Beach	1	C	W5	60 mm		100												15	20	17.5	0.374177	0.127642	5.10976	0.0191195	955.977	#NULL!
Grant's Beach	1	C	W5	60 mm	10	90												20	21.5	20.75	0.538132	0.0941191	3.76698	0.0202713	304.07	4474.48
Grant's Beach	1	C	W7	60 mm		100												0	5	2.5	0.109888	0.384661	15.4234	0.0169484	847.422	#NULL!
Grant's Beach	1	C	W7	60 mm														5	10	7.5	0.121007	#NULL!	#NULL!	#NULL!	#NULL!	#NULL!
Grant's Beach	1	C	W7	60 mm														10	15	12.5	0.112675	#NULL!	#NULL!	#NULL!	#NULL!	#NULL!
Grant's Beach	1	C	W7	60 mm	80	20												15	20	17.5	0.156898	#NULL!	#NULL!	#NULL!	#NULL!	#NULL!
Grant's Beach	1	C	W7	60 mm														20	25	22.5	0.142412	#NULL!	#NULL!	#NULL!	#NULL!	#NULL!
Grant's Beach	1	C	W7	60 mm	100													25	30	27.5	0.195845	#NULL!	#NULL!	#NULL!	#NULL!	#NULL!
Grant's Beach	1	C	W7	60 mm	100													30	34	32	0.496245	#NULL!	#NULL!	#NULL!	#NULL!	#NULL!
Grant's Beach	1	C	W7	60 mm	100													34	39	36.5	0.756191	#NULL!	#NULL!	#NULL!	#NULL!	#NULL!
Grant's Beach	1	C	W7	60 mm														39	43	41	1.31055	#NULL!	#NULL!	#NULL!	#NULL!	#NULL!
Grant's Beach	1	D	O14	60 mm														0	5	2.5	0.157174	0.405227	16.2501	0.025541	1277.05	#NULL!
Grant's Beach	1	D	O14	60 mm														5	10	7.5	0.142242	0.405913	16.2777	0.0231538	1157.69	#NULL!
Grant's Beach	1	D	O14	60 mm														10	15	12.5	0.180857	0.330097	13.2311	0.0239293	1196.47	#NULL!
Grant's Beach	1	D	O14	60 mm														15	19	17	0.575036	0.132898	5.32034	0.0305939	1223.75	4854.96
Grant's Beach	1	D	O18	60 mm														0	5	2.5	0.218375	0.254483	10.1955	0.0222644	1113.22	#NULL!
Grant's Beach	1	D	O18	60 mm														5	10	7.5	0.258951	0.220809	8.84454	0.0229031	1145.15	#NULL!
Grant's Beach	1	D	O18	60 mm														10	15	12.5	0.288028	0.212661	8.51773	0.0245335	1226.67	#NULL!
Grant's Beach	1	D	O18	60 mm														15	20	17.5	0.670955	#NULL!	#NULL!	0.0177399	886.995	#NULL!
Grant's Beach	1	D	O18	60 mm														20	25	22.5	1.0041	0.0272495	1.09017	0.0109463	547.317	#NULL!
Grant's Beach	1	D	O18	60 mm		100												25	26.5	25.75	0.862643	0.0229655	0.918751	0.00792554	118.883	5038.24
Grant's Beach	1	D	O6	60 mm	10	90												0	5	2.5	0.187117	0.45389	18.2071	0.0340686	1703.43	#NULL!
Grant's Beach	1	D	O6	60 mm	10	90												5	10	7.5	0.36617	0.202958	8.12863	0.0297646	1488.23	#NULL!
Grant's Beach	1	D	O6	60 mm	10	90												10	15	12.5	0.97806	0.0391852	1.56779	0.015334	766.698	#NULL!
Grant's Beach	1	D	O6	60 mm	50	50												15	20	17.5	1.10378	0.0164955	0.659889	0.00728371	364.186	#NULL!
Grant's Beach	1	D	O6	60 mm	50	50												20	25	22.5	1.21012	0.0121726	0.486942	0.0058926	294.63	#NULL!
Grant's Beach	1	D	O6	60 mm	25	75												25	30	27.5	1.06262	0.0143515	0.574113	0.00610066	305.033	#NULL!
Grant's Beach	1	D	O6	60 mm														30	33	31.5	0.978826	0.030428	1.21735	0.0119158	357.473	5279.68
Grant's Beach	1	E	W11	60 mm	45	55												0	5	2.5	0.145828	0.318691	12.773	0.0186267	931.336	#NULL!
Grant's Beach	1	E	W11	60 mm	45	55												5	10	7.5	0.190519	0.322592	12.9297	0.0246335	1231.68	#NULL!
Grant's Beach	1	E	W11	60 mm	80	20												10	12.5	11.25	0.331396	0.198075	7.93282	0.026289	657.226	2820.24
Grant's Beach	1	E	W30	60 mm		100												0	5	2.5	0.122457	0.424868	17.0398	0.0208665	1043.33	#NULL!
Grant's Beach	1	E	W30	60 mm		85	15											5	10	7.5	0.126185	#NULL!	#NULL!	#NULL!	#NULL!	#NULL!
Grant's Beach	1	E	W30	60 mm		90	10											10	15	12.5	0.228865	#NULL!	#NULL!	#NULL!	#NULL!	#NULL!
Grant's Beach	1	E	W30	60 mm	15	85												15	20	17.5	0.665275	#NULL!	#NULL!	#NULL!	#NULL!	#NULL!
Grant's Beach	1	E	W32	60 mm		100												0	5	2.5	0.274765	0.225898	9.04868	0.0248626	1243.13	#NULL!
Grant's Beach	1	E	W32	60 mm		100												5	10	7.5	0.442621	0.170158	6.81357	0.0301583	1507.91	#NULL!
Grant's Beach	1	E	W32	60 mm	100													10	15	12.5	0.960737	0.0268529	1.0743	0.0103212	516.059	#NULL!
Grant's Beach	1	E	W32	60 mm														15	16	15.5	1.16972	0.0171366	0.685538	0.00801886	80.1886	3347.29
Grant's Beach	1	F	W18	60 mm		100												0	5	2.5	0.370944	0.16613	6.6521	0.0246756	1233.78	#NULL!
Grant's Beach	1	F	W18	60 mm	30	70												5	10	7.5	0.592099	0.0804997	3.22161	0.0190751	953.755	2187.53
Grant's Beach	1	F	W9	60 mm			90										10	0	5	2.5	0.295349	0.217815	8.72445	0.0257676	1288.38	#NULL!
Grant's Beach	1	F	W9	60 mm			100											6	7	6.5	0.821452	0.0337455	1.3501	0.0110905	110.905	#NULL!
Grant's Beach	1	F	W9	60 mm														7	11.9	9.45	0.901214	0.0155351	0.621466	0.00560074	274.436	1673.72
Grant's Beach	1	G	O12	60 mm	25	75												0	5	2.5	0.475428	0.115392	4.619	0.02196	1098	#NULL!
Grant's Beach	1	G	O12	60 mm		100												5	10	7.5	1.07555	0.02017	0.806901	0.00867866	433.933	#NULL!
Grant's Beach	1	G	O12	60 mm		100												10	15	12.5	1.15208	0.0125885	0.50358	0.00580167	290.083	#NULL!
Grant's Beach	1	G	O12	60 mm		100												15	17.5	16.25	0.941815	0.0100766	0.40309	0.00379636	94.909	1916.93
Grant's Beach	1	G	W28	60 mm	65	35												0	5	2.5	0.453712	#NULL!	#NULL!	#NULL!	#NULL!	#NULL!
Grant's Beach	1	G	W28	60 mm	100													5	10	7.5	0.911647	0.0291218	1.16508	0.0106214	531.072	#NULL!
Grant's Beach	1	G	W28	60 mm	100													10	13	11.5	0.948097	0.128534	5.14551	0.0487844	1463.53	#NULL!
Grant's Beach	1	G	W35	60 mm	33	33	33											0	5	2.5	0.64735	#NULL!	#NULL!	#NULL!	#NULL!	#NULL!
Grant's Beach	1	G	W35	60 mm	50	50												5	9.5	7.25	1.07828	0.0108427	0.433736	0.00467691	210.461	#NULL!
Pt Carron	3	A	11	60mm		100												0	5	2.5	0.265633	0.291399	11.6772	0.0310185	1550.93	#NULL!
Pt Carron	3	A	11	60mm	20	80												5	10	7.5	0.181196	0.427182	17.1329	0.0310442	1552.21	#NULL!
Pt Carron	3	A	11	60mm	85	15												10	15	12.5	0.132919	0.458799	18.4046	0.0244632	1223.16	#NULL!
Pt Carron	3	A	11	60mm	5	95												15	20	17.5	0.178317	0.436932	17.525	0.0312501	1562.5	#NULL!
Pt Carron	3	A	11	60mm	100													20	25	22.5	0.182399	0.374604	15.0193	0.0273949	1369.75	#NULL!
Pt Carron	3	A	11	60mm	50												50	25	30	27.5	0.186268	0.383002	15.3567	0.0286047	1430.23	#NULL!
Pt Carron	3	A	11	60mm	80	20												30	33	31.5	0.144919	0.46637	18.7092	0.0271132	813.397	#NULL!
Pt Carron	3	A	11	60mm	70	30												30	35	32.5	0.0293694	0.520913	20.9044	0.00613949	306.974	#NULL!
Pt Carron	3	A	11	60mm	70	30												35	40	37.5	0.0197777	0.572556	22.9842	0.00454573	227.287	#NULL!
Pt Carron	3	A	11	60mm	100													40	45	42.5	0.013942	0.587993	23.6062	0.00329117	164.558	#NULL!
Pt Carron	3	A	11	60mm	100													45	50	47.5	0.0155335	0.579813	23.2766	0.00361567	180.784	#NULL!
Pt Carron	3	A	11	60mm	100													50	50.5	50.25	0.0290016	0.544885	21.8696	0.00634253	31.7127	#NULL!
Pt Carron	3	A	11	G-Russian	50	20											30	51	56	53.5	0.110451	0.553925	22.2337	0.0245573	1227.87	#NULL!
Pt Carron	3	A	11	G-Russian	50	20											30	56	61	58.5	0.125118	0.523788	21.0201	0.0262998	1314.99	#NULL!
Pt Carron	3	A	11	G-Russian	50	20											30	61	65	63	0.17402	0.430704	17.2745	0.0300611	1202.44	#NULL!
Pt Carron	3	A	11	G-Russian													100	65	70	67.5	0.545765	0.180362	7.2226	0.0394184	1970.92	#NULL!
Pt Carron	3	A	11	G-Russian													100	70	75	72.5	0.563569	0.186907	7.48502	0.0421832	2109.16	#NULL!
Pt Carron	3	A	11	G-Russian	2												98	75	80	77.5	0.605882	0.180977	7.24728	0.04391	2195.5	#NULL!
Pt Carron	3	A	11	G-Russian														80	85	82.5	#NULL!	#NULL!	#NULL!	0.0458095	2290.48	#NULL!
Pt Carron	3	A	11	G-Russian														85	87	86	0.49902	0.238658	9.56055	0.047709	954.18	#NULL!
Pt Carron	3	A	11	G-Russian													100	87	92	89.5	0.490627	0.286509	11.4809	0.0563284	2816.42	#NULL!
Pt Carron	3	A	11	G-Russian													100	92	97	94.5	0.466784	0.342941	13.747	0.064169	3208.45	#NULL!
Pt Carron	3	A	11	G-Russian														97	102	99.5	0.446294	0.363721	14.5819	0.0650782	3253.91	#NULL!
Pt Carron	3	A	11	G-Russian		100												102	107	104.5	0.363686	0.391255	15.6885	0.0570568	2852.84	#NULL!
Pt Carron	3	A	11	G-Russian													100	107	112	109.5	#NULL!	#NULL!	#NULL!	0.0559057	2795.29	#NULL!
Pt Carron	3	A	11	G-Russian													100	112	117	114.5	0.359824	0.379526	15.2171	0.0547546	2737.73	#NULL!
Pt Carron	3	A	11	G-Russian													100	117	122	119.5	0.409118	0.308924	12.3808	0.050652	2532.6	#NULL!
Pt Carron	3	A	11	G-Russian													100	122	127	124.5	0.305314	0.410407	16.4584	0.0502498	2512.49	#NULL!
Pt Carron	3	A	11	G-Russian													100	127	132	129.5	0.288941	0.406805	16.3136	0.0471366	2356.83	#NULL!
Pt Carron	3	A	11	G-Russian														132	135.5	133.75	0.422717	0.293099	11.7454	0.04965	1737.75	50483.3
Pt Carron	3	A	17	60 mm	5	95												0	5	2.5	0.167664	0.428735	17.1953	0.0288305	1441.52	#NULL!
Pt Carron	3	A	17	60 mm	20	80												5	10	7.5	0.205508	#NULL!	#NULL!	0.0249328	1246.64	#NULL!
Pt Carron	3	A	17	60 mm	60	40												10	15	12.5	0.196546	#NULL!	#NULL!	0.0249328	1246.64	#NULL!
Pt Carron	3	A	17	60 mm	85	15												15	20	17.5	0.192677	#NULL!	#NULL!	0.0249328	1246.64	#NULL!
Pt Carron	3	A	17	60 mm	60	40												20	25	22.5	0.170879	0.307158	12.3099	0.0210351	1051.75	#NULL!
Pt Carron	3	A	17	60 mm	100													25	30	27.5	0.174299	0.353779	14.1824	0.0247199	1236	#NULL!
Pt Carron	3	A	17	60 mm	70	30												30	35	32.5	0.285354	0.235716	9.44255	0.0269447	1347.24	#NULL!
Pt Carron	3	A	17	60 mm	90	10												35	40.5	37.75	0.386598	0.173955	6.96578	0.0269296	1481.13	#NULL!
Pt Carron	3	A	17	G-Russian		100												41	45	43	0.442108	0.231685	9.28082	0.0410312	1641.25	#NULL!
Pt Carron	3	A	17	G-Russian		100												45	50	47.5	0.366843	0.260741	10.4466	0.0383228	1916.14	#NULL!
Pt Carron	3	A	17	G-Russian	10	90												50	55	52.5	0.41951	0.218804	8.76413	0.0367664	1838.32	#NULL!
Pt Carron	3	A	17	G-Russian	15	85												55	60	57.5	0.399804	0.212047	8.4931	0.0339558	1697.79	#NULL!
Pt Carron	3	A	17	G-Russian	40	60												60	65	62.5	0.382431	0.204754	8.20066	0.0313619	1568.09	#NULL!
Pt Carron	3	A	17	G-Russian	80	20												65	70	67.5	0.377529	0.204268	8.18113	0.0308862	1544.31	#NULL!
Pt Carron	3	A	17	G-Russian	100													70	75	72.5	0.295314	0.221342	8.86592	0.0261823	1309.11	#NULL!
Pt Carron	3	A	17	G-Russian	100													75	80	77.5	0.165294	0.268292	10.7497	0.0177686	888.431	#NULL!
Pt Carron	3	A	17	G-Russian														80	85	82.5	0.400569	0.149378	5.98068	0.0239567	1197.84	23898.8
Pt Carron	3	A	20	60 mm			100											0	5	2.5	0.0965469	0.69846	28.0604	0.0270914	1354.57	#NULL!
Pt Carron	3	A	20	60 mm		50	50											5	10	7.5	0.222124	0.38811	15.562	0.034567	1728.35	#NULL!
Pt Carron	3	A	20	60 mm		75	25											10	15	12.5	0.450069	0.1835	7.34842	0.033073	1653.65	#NULL!
Pt Carron	3	A	20	60 mm														15	19	17	0.711387	0.105972	4.24168	0.0301748	1206.99	5943.56
Pt Carron	3	A	21	60 mm		10	90											0	5	2.5	0.247794	0.389103	15.602	0.0386607	1933.03	#NULL!
Pt Carron	3	A	21	60 mm	5		95											5	10	7.5	0.1101	0.597264	23.9797	0.0264016	1320.08	#NULL!
Pt Carron	3	A	21	60 mm	50	10	40											10	15	12.5	0.129135	0.560708	22.5069	0.0290642	1453.21	#NULL!
Pt Carron	3	A	21	60 mm		50	30										20	15	20	17.5	0.205154	0.433886	17.4025	0.035702	1785.1	#NULL!
Pt Carron	3	A	21	60 mm			80										20	20	25	22.5	0.360199	0.245267	9.82573	0.0353922	1769.61	#NULL!
Pt Carron	3	A	21	60 mm														25	29	27	0.709362	0.104199	4.17069	0.0295853	1183.41	9444.45
Pt Carron	3	A	24	60 mm		30											70	0	5	2.5	0.20775	0.247752	9.92542	0.0206201	1031	#NULL!
Pt Carron	3	A	24	60 mm	100													5	10	7.5	0.337706	0.168764	6.75768	0.022821	1141.05	#NULL!
Pt Carron	3	A	24	60 mm	100													10	15	12.5	0.269658	0.255423	10.2332	0.0275947	1379.74	#NULL!
Pt Carron	3	A	24	60 mm	95	5												15	20	17.5	0.662955	0.0895588	3.58436	0.0237627	1188.13	#NULL!
Pt Carron	3	A	24	60 mm	90	10												20	25	22.5	0.5504	0.155991	6.24573	0.0343765	1718.82	#NULL!
Pt Carron	3	A	24	60 mm	85	15												25	30	27.5	0.445641	0.180359	7.22251	0.0321865	1609.32	#NULL!
Pt Carron	3	A	24	60 mm	90	10												30	35	32.5	0.437796	0.172153	6.89353	0.0301796	1508.98	#NULL!
Pt Carron	3	A	24	60 mm	50	50												35	40	37.5	0.282369	0.255967	10.2551	0.0289571	1447.86	#NULL!
Pt Carron	3	A	24	60 mm	100													40	45	42.5	0.4046	0.14897	5.96434	0.0241317	1206.59	#NULL!
Pt Carron	3	A	24	60 mm														45	48.1	46.55	0.580433	0.081343	3.25537	0.0188953	585.753	#NULL!
Pt Carron	3	A	24	60 mm	65	35												53	55	54	0.27502	#NULL!	#NULL!	0.0225251	450.502	#NULL!
Pt Carron	3	A	24	60 mm	75	25												55	60	57.5	0.302126	0.216133	8.65698	0.0261549	1307.75	#NULL!
Pt Carron	3	A	24	60 mm	75	25												60	65	62.5	0.33124	0.238741	9.5639	0.0316795	1583.97	#NULL!
Pt Carron	3	A	24	60 mm	90	10												65	70	67.5	0.382983	0.236304	9.46612	0.0362537	1812.68	#NULL!
Pt Carron	3	A	24	60 mm	100													70	75	72.5	0.5242	0.149815	5.99822	0.0314427	1572.13	#NULL!
Pt Carron	3	A	24	60 mm	100													75	80	77.5	0.602447	0.128979	5.16332	0.0311063	1555.31	#NULL!
Pt Carron	3	A	24	60 mm	100													80	85	82.5	0.578426	0.113606	4.54748	0.0263038	1315.19	22414.8
Pt Carron	3	A	5	60mm		20	80											0	5	2.5	0.115568	0.655585	26.3309	0.03043	1521.5	#NULL!
Pt Carron	3	A	5	60mm		100												5	10	7.5	0.227528	0.343211	13.7579	0.031303	1565.15	#NULL!
Pt Carron	3	A	5	60mm		100												10	14	12	0.941225	0.0689847	2.76058	0.0259832	1039.33	4125.98
Pt Carron	3	B	30	60 mm	50	40	5					5						0	5	2.5	0.310295	0.209805	8.40321	0.0260747	1303.74	#NULL!
Pt Carron	3	B	30	60 mm	20	75	5											5	10	7.5	0.252215	0.285624	11.4454	0.0288669	1443.35	#NULL!
Pt Carron	3	B	30	60 mm		90	10											10	15	12.5	0.216111	0.269381	10.7934	0.0233257	1166.28	#NULL!
Pt Carron	3	B	30	60 mm	5	95												15	20	17.5	0.224352	0.293877	11.7767	0.0264212	1321.06	#NULL!
Pt Carron	3	B	30	60 mm														20	22	21	0.243985	0.264491	10.5971	0.0258554	517.107	#NULL!
Pt Carron	3	B	30	T-Russian		100												26	30	28	0.201446	0.258	10.3366	0.0208228	832.91	#NULL!
Pt Carron	3	B	30	T-Russian	5	95												30	35	32.5	0.253235	0.271062	10.8609	0.0275035	1375.18	#NULL!
Pt Carron	3	B	30	T-Russian	10	90												35	40	37.5	0.273529	0.267893	10.7337	0.0293597	1467.99	#NULL!
Pt Carron	3	B	30	T-Russian	25	75												40	45	42.5	0.313255	0.253095	10.1398	0.0317635	1588.17	#NULL!
Pt Carron	3	B	30	T-Russian	30	70												45	50	47.5	0.317451	0.263331	10.5506	0.0334929	1674.65	#NULL!
Pt Carron	3	B	30	T-Russian	40	60												50	55	52.5	0.301	0.272636	10.924	0.0328813	1644.07	#NULL!
Pt Carron	3	B	30	T-Russian	50	50												55	60	57.5	0.288294	0.199841	8.00363	0.023074	1153.7	#NULL!
Pt Carron	3	B	30	T-Russian	50	50												60	65	62.5	0.424961	0.157562	6.30869	0.0268095	1340.47	#NULL!
Pt Carron	3	B	30	T-Russian	50	50												65	70	67.5	0.413078	0.168291	6.73871	0.0278362	1391.81	#NULL!
Pt Carron	3	B	30	T-Russian	50	50												70	73	71.5	0.255229	0.180912	7.24466	0.0184905	554.714	#NULL!
Pt Carron	3	B	30	T-Russian	50	50												73	78	75.5	0.530118	0.157367	6.30088	0.0334021	1670.1	#NULL!
Pt Carron	3	B	30	T-Russian	60	40												78	83	80.5	0.821745	0.120394	4.81939	0.0396031	1980.15	#NULL!
Pt Carron	3	B	30	T-Russian	40	60												83	88	85.5	0.802922	0.135244	5.41431	0.0434727	2173.63	#NULL!
Pt Carron	3	B	30	T-Russian	15	85												88	93	90.5	0.94298	0.101621	4.0674	0.0383548	1917.74	#NULL!
Pt Carron	3	B	30	T-Russian	70	30												93	98	95.5	0.718941	0.15275	6.11585	0.0439693	2198.47	#NULL!
Pt Carron	3	B	30	T-Russian	60	40												98	103	100.5	0.627196	0.150874	6.04066	0.0378868	1894.34	#NULL!
Pt Carron	3	B	30	T-Russian	30	70												103	108	105.5	0.582353	0.163325	6.53965	0.0380839	1904.19	#NULL!
Pt Carron	3	B	30	T-Russian	30	70												108	113	110.5	0.699	0.139858	5.5992	0.0391384	1956.92	#NULL!
Pt Carron	3	B	30	T-Russian	40	60												113	118	115.5	0.780804	0.118657	4.7498	0.0370867	1854.33	#NULL!
Pt Carron	3	B	30	T-Russian	40	60												118	123	120.5	0.557745	0.120578	4.82676	0.026921	1346.05	37671.1
Pt Carron	3	B	32	60 mm	44.3333	21	34.3333											0	5	2.5	0.178926	#NULL!	#NULL!	0.032	1600	#NULL!
Pt Carron	3	B	32	60 mm	40	20	40											5	10	7.5	0.182115	0.433393	17.3827	0.0316564	1582.82	#NULL!
Pt Carron	3	B	32	60 mm														10	12	11	0.138429	0.425249	17.0552	0.0236094	472.188	#NULL!
Pt Carron	3	B	32	60 mm	20	80												15	20	17.5	0.0967238	0.478483	19.1966	0.0185676	928.382	#NULL!
Pt Carron	3	B	32	60 mm	50	35	15											20	25	22.5	0.138896	0.459999	18.4529	0.0256304	1281.52	#NULL!
Pt Carron	3	B	32	60 mm	40	55											5	25	30	27.5	0.133966	0.507992	20.3842	0.0273079	1365.4	#NULL!
Pt Carron	3	B	32	60 mm	10	85											5	30	35	32.5	0.138847	0.478907	19.2136	0.0266775	1333.88	#NULL!
Pt Carron	3	B	32	60 mm	20	80												35	40	37.5	0.169977	0.436713	17.5162	0.0297736	1488.68	#NULL!
Pt Carron	3	B	32	60 mm														40	42	41	0.200659	0.400803	16.0723	0.0322505	645.01	#NULL!
Pt Carron	3	B	32	60 mm	20	80												43	45	44	0.298928	0.237924	9.53112	0.0284912	569.824	#NULL!
Pt Carron	3	B	32	60 mm	30	70												45	50	47.5	0.337345	0.202875	8.12529	0.0274102	1370.51	#NULL!
Pt Carron	3	B	32	60 mm	100													50	55	52.5	0.292718	0.243568	9.75756	0.0285621	1428.11	#NULL!
Pt Carron	3	B	32	60 mm	100													55	60	57.5	0.356443	0.194902	7.80556	0.0278224	1391.12	#NULL!
Pt Carron	3	B	32	60 mm	100													60	65	62.5	0.491725	0.136688	5.4722	0.0269082	1345.41	#NULL!
Pt Carron	3	B	32	60 mm	95	5												65	70	67.5	0.403143	0.176941	7.08548	0.0285646	1428.23	#NULL!
Pt Carron	3	B	32	60 mm	100													70	75	72.5	0.470349	0.123017	4.92446	0.0231621	1158.11	#NULL!
Pt Carron	3	B	32	60 mm	100													83.5	85	84.25	0.566521	0.0972052	3.89057	0.0220409	330.613	#NULL!
Pt Carron	3	B	32	60 mm	100													85	90	87.5	0.544883	0.118457	4.74178	0.0258372	1291.86	#NULL!
Pt Carron	3	B	32	60 mm	100													90	95	92.5	0.484758	0.144864	5.79983	0.0281151	1405.75	#NULL!
Pt Carron	3	B	32	60 mm	100													95	100	97.5	0.516638	0.138238	5.53431	0.0285924	1429.62	#NULL!
Pt Carron	3	B	32	60 mm	100													100	105	102.5	0.569817	0.119269	4.7743	0.0272048	1360.24	#NULL!
Pt Carron	3	B	32	60 mm	100													105	110	107.5	0.616184	0.105888	4.23834	0.026116	1305.8	#NULL!
Pt Carron	3	B	32	60 mm	100													110	115	112.5	0.469769	0.126696	5.07187	0.023826	1191.3	#NULL!
Pt Carron	3	B	32	60 mm	100													115	120	117.5	0.437153	0.127405	5.10026	0.0222959	1114.8	28819.2
Pt Carron	3	B	33	60 mm		100												0	5	2.5	0.313556	0.257271	10.3074	0.0323195	1615.97	#NULL!
Pt Carron	3	B	33	60 mm		100												5	10	7.5	0.253594	0.29998	12.0217	0.0304863	1524.32	#NULL!
Pt Carron	3	B	33	60 mm		100												10	15	12.5	0.227043	0.320362	12.8401	0.0291527	1457.63	#NULL!
Pt Carron	3	B	33	60 mm	15	85												15	20	17.5	0.200203	0.311479	12.4834	0.0249921	1249.61	#NULL!
Pt Carron	3	B	33	60 mm	80	10											10	20	25	22.5	0.279356	0.274284	10.9902	0.0307016	1535.08	#NULL!
Pt Carron	3	B	33	60 mm	80	20												25	30	27.5	0.239015	0.303218	12.1517	0.0290444	1452.22	#NULL!
Pt Carron	3	B	33	61 mm	60	40												30	35	32.5	0.322087	0.270985	10.8577	0.0349714	1748.57	#NULL!
Pt Carron	3	B	33	60 mm	100													35	40	37.5	0.258319	#NULL!	#NULL!	0.0300334	1501.67	#NULL!
Pt Carron	3	B	33	60 mm	100													40	45	42.5	0.179279	#NULL!	#NULL!	0.0300334	1501.67	#NULL!
Pt Carron	3	B	33	60 mm	100													45	48	46.5	0.219363	#NULL!	#NULL!	0.0300334	901.001	#NULL!
Pt Carron	3	B	33	60 mm	20	80												50	55	52.5	0.231242	0.270853	10.8525	0.0250954	1254.77	#NULL!
Pt Carron	3	B	33	60 mm	20	80												55	60	57.5	0.294819	0.199624	7.9949	0.0235705	1178.52	#NULL!
Pt Carron	3	B	33	60 mm	80	20												60	65	62.5	0.290773	0.213851	8.56548	0.0249061	1245.3	#NULL!
Pt Carron	3	B	33	60 mm	100													65	70	67.5	0.503517	0.121391	4.85934	0.0244676	1223.38	#NULL!
Pt Carron	3	B	33	60 mm													100	70	75	72.5	0.599724	0.0996133	3.98701	0.0239111	1195.55	#NULL!
Pt Carron	3	B	33	60 mm	100													75	80	77.5	0.563359	0.115306	4.61558	0.0260023	1300.11	#NULL!
Pt Carron	3	B	33	60 mm	100													80	85	82.5	0.40917	0.14179	5.67663	0.0232271	1161.35	#NULL!
Pt Carron	3	B	33	60 mm	100													85	90	87.5	0.422595	0.1189	4.75952	0.0201135	1005.68	#NULL!
Pt Carron	3	B	33	60 mm	100													90	95	92.5	0.318734	0.142222	5.69392	0.0181485	907.424	#NULL!
Pt Carron	3	B	33	60 mm	100													95	100	97.5	0.0734447	0.0983999	3.93842	0.00289256	144.628	#NULL!
Pt Carron	3	B	33	Dutch	15	85												115	120	117.5	0.333815	0.213483	8.55072	0.0285436	1427.18	#NULL!
Pt Carron	3	B	33	Dutch	40	60												120	125	122.5	0.425651	0.185271	7.41941	0.0315808	1579.04	#NULL!
Pt Carron	3	B	33	Dutch	50	50												125	130	127.5	0.445492	0.147324	5.89838	0.0262768	1313.84	#NULL!
Pt Carron	3	B	33	Dutch	70	30												130	135	132.5	0.498799	0.136822	5.47755	0.0273219	1366.1	#NULL!
Pt Carron	3	B	33	Dutch														135	140	137.5	0.694156	0.118455	4.7417	0.0329148	1645.74	#NULL!
Pt Carron	3	B	33	Dutch														140	145	142.5	0.6175	0.120769	4.8344	0.0298524	1492.62	#NULL!
Pt Carron	3	B	33	Dutch														145	150	147.5	0.611254	0.107124	4.28783	0.0262095	1310.48	35239.5
Pt Carron	3	B	35	60 mm		70	30											0	5	2.5	0.350629	0.170315	6.81986	0.0239124	1195.62	#NULL!
Pt Carron	3	B	35	60 mm		100												5	10	7.5	0.261049	0.192139	7.6948	0.0200872	1004.36	#NULL!
Pt Carron	3	B	35	60 mm		100												10	15	12.5	0.23567	0.246686	9.88266	0.0232904	1164.52	#NULL!
Pt Carron	3	B	35	61 mm		100												15	18	16.5	0.258503	0.186142	7.45433	0.0192697	578.09	3942.59
Pt Carron	3	B	40	60 mm	100													0	5	2.5	0.264579	0.201311	8.06256	0.0213319	1066.59	#NULL!
Pt Carron	3	B	40	60 mm	100													5	10	7.5	0.263617	0.274616	11.0035	0.0290071	1450.35	#NULL!
Pt Carron	3	B	40	60 mm	100													10	15	12.5	0.325787	0.240649	9.64043	0.0314072	1570.36	#NULL!
Pt Carron	3	B	40	60 mm	100													15	20	17.5	0.224642	0.280605	11.2439	0.0252585	1262.92	#NULL!
Pt Carron	3	B	40	60 mm	100													20	25	22.5	0.319491	0.192435	7.70664	0.024622	1231.1	#NULL!
Pt Carron	3	B	40	60 mm	100													25	29	27	0.178121	0.170251	6.81727	0.012143	485.72	7067.05
Wells	4	A	1	60 mm		80											20	0	5	2.5	0.499513	#NULL!	#NULL!	0	0	#NULL!
Wells	4	A	1	60 mm		100												5	10	7.5	0.899848	0.0260518	1.04224	0.0093786	468.93	#NULL!
Wells	4	A	1	60 mm														10	15	12.5	1.28546	0.00898277	0.359331	0.00461904	230.952	#NULL!
Wells	4	A	1	60 mm														15	18	16.5	1.10679	0.00598994	0.239606	0.00265193	79.558	#NULL!
Wells	4	A	10	60 mm		70				30								0	5	2.5	0.182986	0.35384	14.1849	0.0259563	1297.82	#NULL!
Wells	4	A	10	60 mm		100												5	10	7.5	0.159636	0.388873	15.5927	0.0248916	1244.58	#NULL!
Wells	4	A	10	60 mm		90				10								10	15	12.5	0.139314	0.431128	17.2916	0.0240895	1204.48	#NULL!
Wells	4	A	10	60 mm	45	55												15	20	17.5	0.161659	0.410324	16.4551	0.0266011	1330.05	#NULL!
Wells	4	A	10	60 mm	55	45												20	25	22.5	0.182568	0.350956	14.0691	0.0256856	1284.28	#NULL!
Wells	4	A	10	60 mm	60	40												25	30	27.5	0.214456	0.304442	12.2009	0.0261655	1308.27	#NULL!
Wells	4	A	10	60 mm	100													30	34	32	0.205	0.32239	12.9216	0.0264893	1059.57	#NULL!
Wells	4	A	10	T-Russian		85									15			50	55	52.5	0.308924	0.202546	8.11211	0.0250603	1253.01	#NULL!
Wells	4	A	10	T-Russian	20	80												55	60	57.5	0.374473	0.147636	5.91088	0.0221347	1106.73	#NULL!
Wells	4	A	10	T-Russian		100												60	65	62.5	0.384168	0.168594	6.75086	0.0259346	1296.73	#NULL!
Wells	4	A	10	T-Russian	40	60												65	70	67.5	0.35624	0.183498	7.34835	0.0261778	1308.89	#NULL!
Wells	4	A	10	T-Russian	65	35												70	75	72.5	0.364802	0.178364	7.1425	0.026056	1302.8	#NULL!
Wells	4	A	10	T-Russian	65	35												75	80	77.5	0.380657	0.193994	7.76918	0.0295739	1478.7	#NULL!
Wells	4	A	10	T-Russian	65	35												80	85	82.5	0.303896	0.23746	9.51249	0.028908	1445.4	#NULL!
Wells	4	A	10	T-Russian	65	35												85	90	87.5	0.256195	0.253615	10.1607	0.0260312	1301.56	#NULL!
Wells	4	A	10	T-Russian	70	30												90	95	92.5	0.1947	0.334025	13.3889	0.0260682	1303.41	#NULL!
Wells	4	A	10	T-Russian	40	60												95	100	97.5	0.137237	0.375727	15.0644	0.0206738	1033.69	#NULL!
Wells	4	A	10	T-Russian	100													100	105	102.5	0.190691	0.316558	12.6874	0.0241936	1209.68	#NULL!
Wells	4	A	10	T-Russian	100													105	110	107.5	0.24829	0.264918	10.6143	0.0263542	1317.71	#NULL!
Wells	4	A	10	T-Russian	100													110	115	112.5	0.245323	0.271228	10.8675	0.0266604	1333.02	#NULL!
Wells	4	A	10	T-Russian	100													115	120	117.5	0.307995	0.215745	8.64145	0.0266153	1330.76	#NULL!
Wells	4	A	10	T-Russian	90												10	120	125	122.5	0.426319	0.135956	5.44285	0.0232039	1160.2	#NULL!
Wells	4	A	10	T-Russian	90												10	125	130	127.5	0.550102	0.101221	4.05141	0.0222869	1114.34	#NULL!
Wells	4	A	10	T-Russian	90												10	130	135	132.5	0.555493	0.10752	4.30369	0.0239067	1195.33	#NULL!
Wells	4	A	10	T-Russian	90												10	135	140	137.5	0.499683	0.114493	4.583	0.0229004	1145.02	#NULL!
Wells	4	A	10	T-Russian	90												10	140	145	142.5	0.506183	0.109244	4.37274	0.0221341	1106.7	#NULL!
Wells	4	A	10	T-Russian	90												10	145	150	147.5	0.386569	0.0974273	3.89946	0.0150741	753.705	#NULL!
Wells	4	A	10	T-Russian		100												150	155	152.5	0.387837	0.133446	5.34228	0.0207193	1035.97	#NULL!
Wells	4	A	10	T-Russian	100													155	160	157.5	0.485504	0.128004	5.12425	0.0248784	1243.92	#NULL!
Wells	4	A	10	T-Russian	50	50												160	165	162.5	0.476852	0.134429	5.38169	0.0256627	1283.13	#NULL!
Wells	4	A	10	T-Russian	50	50												165	170	167.5	0.517894	0.11985	4.79759	0.0248464	1242.32	#NULL!
Wells	4	A	10	T-Russian	100													170	175	172.5	0.401744	0.142242	5.69474	0.0228783	1143.91	#NULL!
Wells	4	A	10	T-Russian	60	40												175	180	177.5	0.354292	0.142992	5.72479	0.0202825	1014.12	#NULL!
Wells	4	A	10	T-Russian	100													180	185	182.5	0.386365	0.139637	5.59036	0.0215992	1079.96	#NULL!
Wells	4	A	10	T-Russian	100													185	190	187.5	0.286659	0.130937	5.24176	0.015026	751.3	#NULL!
Wells	4	A	10	T-Russian	100													190	195	192.5	0.265277	0.136976	5.48373	0.0145471	727.355	#NULL!
Wells	4	A	10	T-Russian	100													195	200	197.5	0.226161	0.133877	5.35955	0.0121212	606.06	#NULL!
Wells	4	A	10	25 mm													100	200	205	202.5	0.525349	0.13453	5.38572	0.0282938	1414.69	#NULL!
Wells	4	A	10	25 mm													100	205	210	207.5	0.563403	0.123393	4.93952	0.0278294	1391.47	#NULL!
Wells	4	A	10	25 mm													100	210	215	212.5	0.559248	0.114396	4.57911	0.0256086	1280.43	#NULL!
Wells	4	A	10	25 mm													100	215	220	217.5	0.843598	0.0731635	2.92788	0.0246995	1234.98	#NULL!
Wells	4	A	10	25 mm														220	225	222.5	1.12147	0.0363661	1.45497	0.0163171	815.855	#NULL!
Wells	4	A	10	25 mm	100													225	230	227.5	0.847753	0.0457614	1.83098	0.0155222	776.109	#NULL!
Wells	4	A	10	25 mm	100													230	235	232.5	0.507259	0.0940179	3.76292	0.0190878	954.388	#NULL!
Wells	4	A	10	25 mm	100													235	240	237.5	0.208567	0.348741	13.98	0.0291577	1457.89	52680.3
Wells	4	A	12	60 mm	50	50												0	5	2.5	0.295816	0.302651	12.1289	0.0358793	1793.97	#NULL!
Wells	4	A	12	60 mm	40	60												5	10	7.5	0.235401	0.310926	12.4612	0.0293338	1466.69	#NULL!
Wells	4	A	12	60 mm	45	55												10	15	12.5	0.206215	0.370863	14.8689	0.0306619	1533.1	#NULL!
Wells	4	A	12	60 mm	35	35									30			15	20	17.5	0.243691	0.325561	13.0489	0.031799	1589.95	#NULL!
Wells	4	A	12	60 mm	85											15		20	25	22.5	0.354003	0.267223	10.7068	0.0379022	1895.11	#NULL!
Wells	4	A	12	60 mm	75	15										10		25	30	27.5	0.258482	0.261713	10.4856	0.0271035	1355.17	#NULL!
Wells	4	A	12	60 mm	80	20												30	35	32.5	0.236992	0.242181	9.70192	0.0229928	1149.64	#NULL!
Wells	4	A	12	60 mm	60	40												35	40	37.5	0.232395	0.235066	9.41645	0.0218833	1094.17	#NULL!
Wells	4	A	12	60 mm	70	30												40	45	42.5	0.135197	0.32108	12.869	0.0173984	869.921	#NULL!
Wells	4	A	12	60 mm	40	45											15	45	50	47.5	0.141966	0.279015	11.1801	0.0158719	793.595	#NULL!
Wells	4	A	12	60 mm	25	75												50	55	52.5	0.14788	0.272162	10.905	0.0161263	806.315	#NULL!
Wells	4	A	12	60 mm	15	85												55	60	57.5	0.18735	0.401917	16.117	0.0301953	1509.77	#NULL!
Wells	4	A	12	60 mm		50									50			60	65	62.5	0.213933	0.326982	13.106	0.0280381	1401.9	#NULL!
Wells	4	A	12	60 mm	10	80									10			65	70	67.5	0.308952	0.186427	7.46578	0.0230657	1153.28	#NULL!
Wells	4	A	12	60 mm	90	10												70	75	72.5	0.334063	0.15586	6.24049	0.0208471	1042.36	#NULL!
Wells	4	A	12	60 mm	100													75	80	77.5	0.331552	0.150903	6.04183	0.0200318	1001.59	#NULL!
Wells	4	A	12	60 mm	100													80	85	82.5	0.315926	0.186323	7.46159	0.0235731	1178.66	#NULL!
Wells	4	A	12	60 mm	100													85	90	87.5	0.257739	0.228981	9.17234	0.0236407	1182.03	#NULL!
Wells	4	A	12	60 mm	100													90	95	92.5	0.22305	0.24421	9.78332	0.0218217	1091.09	#NULL!
Wells	4	A	12	60 mm	70	30												95	100	97.5	0.147045	0.224352	8.98665	0.0132144	660.721	#NULL!
Wells	4	A	12	T-Russian	50	50												100	105	102.5	0.174156	0.31765	12.7312	0.0221723	1108.61	#NULL!
Wells	4	A	12	T-Russian	50	50												105	110	107.5	0.187814	0.41394	16.6004	0.031178	1558.9	#NULL!
Wells	4	A	12	T-Russian	70	30												110	115	112.5	0.201586	0.392756	15.7488	0.0317473	1587.36	#NULL!
Wells	4	A	12	T-Russian	20	80												115	120	117.5	0.213182	0.369966	14.8329	0.031621	1581.05	#NULL!
Wells	4	A	12	T-Russian	20	80												120	125	122.5	0.342106	0.207953	8.32894	0.0284938	1424.69	#NULL!
Wells	4	A	12	T-Russian	20	80												125	130	127.5	0.334564	0.214244	8.58122	0.0287097	1435.48	#NULL!
Wells	4	A	12	T-Russian	20	80												130	135	132.5	0.551869	0.104787	4.19424	0.0231467	1157.34	#NULL!
Wells	4	A	12	T-Russian		100												135	140	137.5	0.312865	0.1742	6.97558	0.0218242	1091.21	#NULL!
Wells	4	A	12	T-Russian	40	60												140	145	142.5	0.286093	0.201922	8.08707	0.0231365	1156.83	#NULL!
Wells	4	A	12	T-Russian	10	70											20	145	150	147.5	0.300861	0.208703	8.35899	0.0251489	1257.45	#NULL!
Wells	4	A	12	T-Russian	10	70											20	150	155	152.5	0.177123	0.329847	13.2211	0.0234176	1170.88	#NULL!
Wells	4	A	12	T-Russian		70									30			155	160	157.5	0.211212	0.332	13.3075	0.0281071	1405.35	#NULL!
Wells	4	A	12	T-Russian	80	20												160	165	162.5	0.207361	0.35532	14.2444	0.0295373	1476.87	#NULL!
Wells	4	A	12	T-Russian	100													165	170	167.5	0.24068	0.328705	13.1752	0.0317101	1585.5	#NULL!
Wells	4	A	12	T-Russian	100													170	175	172.5	0.288018	0.275055	11.0211	0.0317428	1587.14	#NULL!
Wells	4	A	12	T-Russian	100													175	180	177.5	0.291099	0.241345	9.66836	0.0281445	1407.22	#NULL!
Wells	4	A	12	T-Russian	100													180	185	182.5	0.386229	0.220484	8.83152	0.0341099	1705.49	#NULL!
Wells	4	A	12	T-Russian	100													185	190	187.5	0.36333	0.191681	7.67641	0.0278907	1394.53	#NULL!
Wells	4	A	12	T-Russian	70	30												190	195	192.5	0.3588	0.201083	8.05342	0.0288956	1444.78	#NULL!
Wells	4	A	12	T-Russian	70	30												195	200	197.5	0.333522	0.204998	8.21044	0.0273836	1369.18	#NULL!
Wells	4	A	12	T-Russian														200	205	202.5	0.30564	0.205811	8.24303	0.025194	1259.7	#NULL!
Wells	4	A	12	T-Russian	60	40												205	210	207.5	0.377214	0.181185	7.25561	0.0273692	1368.46	#NULL!
Wells	4	A	12	T-Russian	60	30											10	210	215	212.5	0.380408	0.174702	6.99573	0.0266123	1330.61	#NULL!
Wells	4	A	12	T-Russian														215	220	217.5	0.372412	0.14157	5.6678	0.0211076	1055.38	#NULL!
Wells	4	A	12	T-Russian	5	95												220	225	222.5	0.3294	0.204471	8.18927	0.0269755	1348.77	#NULL!
Wells	4	A	12	T-Russian	80	20												225	230	227.5	0.288675	0.267835	10.7313	0.0309786	1548.93	#NULL!
Wells	4	A	12	T-Russian	65	35												230	235	232.5	0.271212	0.282774	11.3309	0.0307308	1536.54	#NULL!
Wells	4	A	12	T-Russian	65	35												235	240	237.5	0.259003	0.310072	12.4269	0.0321861	1609.31	#NULL!
Wells	4	A	12	T-Russian	20	65											15	240	245	242.5	0.263103	0.291393	11.6769	0.0307224	1536.12	#NULL!
Wells	4	A	12	T-Russian	80												20	245	249	247	0.219139	0.368678	14.7811	0.0323912	1295.65	66364.4
Wells	4	A	13	60 mm		90										10		0	5	2.5	0.224458	0.358385	14.3675	0.0322491	1612.45	#NULL!
Wells	4	A	13	60 mm						50					50			5	10	7.5	0.22757	0.347159	13.9165	0.0316698	1583.49	#NULL!
Wells	4	A	13	60 mm						100								10	15	12.5	0.177214	0.410507	16.4624	0.0291736	1458.68	#NULL!
Wells	4	A	13	60 mm	10	75					10				5			15	20	17.5	0.167261	0.39594	15.8768	0.0265557	1327.79	#NULL!
Wells	4	A	13	60 mm		30									50		20	20	25	22.5	0.23932	0.288466	11.5595	0.027664	1383.2	#NULL!
Wells	4	A	13	T-Russian		50									50			25	30	27.5	0.259434	0.273057	10.9409	0.0283845	1419.22	#NULL!
Wells	4	A	13	60 mm		50									50			25	30	27.5	0.254393	0.267452	10.716	0.0272607	1363.03	#NULL!
Wells	4	A	13	60 mm		50									50			30	35	32.5	0.193058	0.279223	11.1884	0.0216002	1080.01	#NULL!
Wells	4	A	13	T-Russian	5	95												35	40	37.5	0.228154	0.274491	10.9985	0.0250935	1254.67	#NULL!
Wells	4	A	13	T-Russian	5	95												40	45	42.5	0.218097	0.261817	10.4898	0.0228781	1143.9	#NULL!
Wells	4	A	13	T-Russian	5	95												45	50	47.5	0.176172	0.224496	8.99243	0.0158422	792.108	#NULL!
Wells	4	A	13	T-Russian	5	95												50	55	52.5	0.182378	0.241545	9.67638	0.0176476	882.381	#NULL!
Wells	4	A	13	T-Russian		80									20			55	60	57.5	0.336942	0.182171	7.29514	0.0245804	1229.02	#NULL!
Wells	4	A	13	T-Russian		95									5			60	65	62.5	0.281472	0.219711	8.80051	0.024771	1238.55	#NULL!
Wells	4	A	13	T-Russian	20	80												65	70	67.5	0.280747	0.253355	10.1503	0.0284966	1424.83	#NULL!
Wells	4	A	13	T-Russian	40	60												70	75	72.5	0.313069	0.217689	8.71942	0.0272978	1364.89	#NULL!
Wells	4	A	13	T-Russian	40	60												75	80	77.5	0.33479	0.222528	8.9135	0.0298416	1492.08	#NULL!
Wells	4	A	13	T-Russian	70	30												80	85	82.5	0.362288	0.187357	7.50304	0.0271826	1359.13	#NULL!
Wells	4	A	13	T-Russian	100													85	90	87.5	0.399343	0.152118	6.09052	0.0243221	1216.1	#NULL!
Wells	4	A	13	T-Russian	100													90	95	92.5	0.488313	0.113229	4.53235	0.022132	1106.6	#NULL!
Wells	4	A	13	T-Russian	100													95	100	97.5	0.407316	0.114316	4.57589	0.0186383	931.917	#NULL!
Wells	4	A	13	T-Russian	100													100	105	102.5	0.419841	0.137638	5.51025	0.0231343	1156.71	#NULL!
Wells	4	A	13	T-Russian	60	40												105	110	107.5	0.421382	0.146037	5.84679	0.0246373	1231.87	#NULL!
Wells	4	A	13	T-Russian	100													110	115	112.5	0.534745	0.111148	4.44902	0.0237909	1189.55	#NULL!
Wells	4	A	13	T-Russian	100													115	120	117.5	0.548426	0.113474	4.54219	0.0249105	1245.53	#NULL!
Wells	4	A	13	T-Russian	100													120	125	122.5	0.512299	0.110067	4.40572	0.0225704	1128.52	#NULL!
Wells	4	A	13	T-Russian	100													125	130	127.5	0.467316	0.140556	5.62717	0.0262967	1314.83	#NULL!
Wells	4	A	13	T-Russian	100													130	135	132.5	0.413817	0.151859	6.08015	0.0251606	1258.03	#NULL!
Wells	4	A	13	T-Russian	100													135	140	137.5	0.412956	0.155887	6.24156	0.0257749	1288.74	#NULL!
Wells	4	A	13	T-Russian	100													140	145	142.5	0.381178	0.168836	6.76056	0.0257698	1288.49	#NULL!
Wells	4	A	13	T-Russian	100													145	150	147.5	0.324711	0.149409	5.98196	0.0194241	971.204	#NULL!
Wells	4	A	13	T-Russian														153	155	154	0.530578	0.123781	4.95507	0.0262905	525.81	#NULL!
Wells	4	A	13	T-Russian														155	160	157.5	0.487316	0.0912906	3.65371	0.0178051	890.255	#NULL!
Wells	4	A	13	T-Russian	100													160	165	162.5	0.512933	0.116421	4.66024	0.0239039	1195.2	#NULL!
Wells	4	A	13	T-Russian	100													165	170	167.5	0.567089	0.102495	4.10243	0.0232644	1163.22	#NULL!
Wells	4	A	13	T-Russian	100													170	175	172.5	0.729309	0.0769067	3.07775	0.0224463	1122.31	#NULL!
Wells	4	A	13	T-Russian	100													175	180	177.5	0.608834	0.0867659	3.47252	0.0211419	1057.09	#NULL!
Wells	4	A	13	T-Russian	100													180	185	182.5	0.528154	0.105048	4.20468	0.0222072	1110.36	#NULL!
Wells	4	A	13	T-Russian														185	190	187.5	0.612163	0.066901	2.67716	0.0163886	819.429	#NULL!
Wells	4	A	13	T-Russian														190	192	191	1.19587	0.0673377	2.69464	0.0322243	644.486	47265.7
Wells	4	A	17X-3			100												0	5	2.5	0.126312	0.501953	20.1411	0.0254407	1272.04	#NULL!
Wells	4	A	17X-3			100												5	10	7.5	0.154967	0.504248	20.2335	0.0313553	1567.77	#NULL!
Wells	4	A	17X-3			100												10	15	12.5	0.126327	0.514013	20.6266	0.0260568	1302.84	#NULL!
Wells	4	A	17X-3		30	70												15	20	17.5	0.149026	0.456824	18.3251	0.0273092	1365.46	#NULL!
Wells	4	A	17X-3		80	20												20	25	22.5	0.231093	0.348428	13.9675	0.0322778	1613.89	#NULL!
Wells	4	A	17X-3		80	20												25	30	27.5	0.233194	0.31854	12.767	0.0297718	1488.59	#NULL!
Wells	4	A	17X-3															30	32	31	0.225912	0.351441	14.0885	0.0318276	636.552	#NULL!
Wells	4	A	17X-3															33	35	34	0.228069	0.299598	12.0064	0.0273828	547.657	#NULL!
Wells	4	A	17X-3		100													35	40	37.5	0.231411	0.323694	12.974	0.0300232	1501.16	#NULL!
Wells	4	A	17X-3		100													40	45.5	42.75	0.324867	0.222114	8.8969	0.0289031	1589.67	12885.6
Wells	4	A	2	60 mm		100												0	5	2.5	0.253962	0.248596	9.9593	0.0252928	1264.64	#NULL!
Wells	4	A	2	60 mm		100												5	10	7.5	0.727437	0.0714664	2.85993	0.0208042	1040.21	#NULL!
Wells	4	A	2	60 mm														10	15	12.5	1.19181	0.0125853	0.503453	0.00600019	300.01	#NULL!
Wells	4	A	2	60 mm														15	16	15.5	1.41775	0.00867721	0.347107	0.00492112	49.2112	2654.07
Wells	4	A	3	60 mm		95								5				0	5	2.5	0.305839	0.194729	7.79864	0.0238513	1192.57	#NULL!
Wells	4	A	3	60 mm		95								5				5	10	7.5	0.51146	0.0812775	3.25275	0.0166365	831.827	#NULL!
Wells	4	A	3	60 mm	100													10	15	12.5	1.0562	0.0181709	0.726918	0.00767772	383.886	#NULL!
Wells	4	A	3	60 mm														15	18	16.5	1.02643	0.00799648	0.319875	0.0032833	98.4989	2506.78
Wells	4	A	4	60 mm	90												10	0	5	2.5	0.572163	0.0973761	3.89741	0.0222996	1114.98	#NULL!
Wells	4	A	4	60 mm	30	70												5	10	7.5	0.582578	0.0922535	3.69227	0.0215103	1075.52	#NULL!
Wells	4	A	4	60 mm	100													10	15	12.5	0.992038	0.0362627	1.45084	0.0143928	719.642	#NULL!
Wells	4	A	4	60 mm	100													15	17	16	0.800408	0.0163116	0.652531	0.00522291	104.458	3014.6
Wells	4	A	5		95								5					0	5	2.5	0.612269	0.10152	4.06336	0.0248787	1243.93	#NULL!
Wells	4	A	5		100													5	10	7.5	1.16562	0.0255487	1.02211	0.0119139	595.694	#NULL!
Wells	4	A	5		100													10	14	12	1.1431	0.0101292	0.405195	0.0046318	185.272	2024.9
Wells	4	A	7	60 mm														0	5	2.5	0.133952	0.596753	23.9591	0.0320937	1604.69	#NULL!
Wells	4	A	7	60 mm														5	10	7.5	0.190774	0.501815	20.1356	0.0384134	1920.67	#NULL!
Wells	4	A	7	60 mm														10	15	12.5	0.141514	0.597105	23.9733	0.0339255	1696.28	#NULL!
Wells	4	A	7	60 mm														15	20	17.5	0.15218	0.451166	18.0975	0.0275409	1377.04	#NULL!
Wells	4	A	7	60 mm	20	80												20	25	22.5	0.204305	0.533002	21.3911	0.0437032	2185.16	#NULL!
Wells	4	A	7	60 mm														25	30	27.5	0.204588	0.579144	23.2496	0.047566	2378.3	#NULL!
Wells	4	A	7	60 mm														30	35	32.5	0.18706	0.605747	24.3216	0.045496	2274.8	#NULL!
Wells	4	A	7	60 mm														35	40	37.5	0.15107	0.610928	24.5304	0.0370581	1852.9	#NULL!
Wells	4	A	7	60 mm	80	20												50	55	52.5	0.0484538	0.604335	24.2647	0.0117572	587.859	#NULL!
Wells	4	A	7	60 mm	80	20												55	60	57.5	0.0429435	0.757874	30.4586	0.01308	653.999	#NULL!
Wells	4	A	7	60 mm	80	20												60	65	62.5	0.0418188	0.784782	31.5453	0.0131919	659.593	#NULL!
Wells	4	A	7	60 mm	80	20												65	70	67.5	0.0432831	0.799429	32.1369	0.0139098	695.492	#NULL!
Wells	4	A	7	60 mm	80	20												70	75	72.5	0.036542	0.769395	30.9238	0.0113002	565.008	#NULL!
Wells	4	A	7	60 mm	80	20												75	80	77.5	0.0339531	0.754346	30.3161	0.0102932	514.662	#NULL!
Wells	4	A	7	60 mm	100													80	85	82.5	0.0381052	0.751133	30.1864	0.0115026	575.129	#NULL!
Wells	4	A	7	60 mm	100													85	90	87.5	0.0414298	0.658504	26.4486	0.0109576	547.879	#NULL!
Wells	4	A	7	60 mm	100													90	95	92.5	0.0394634	0.655765	26.3381	0.0103939	519.695	#NULL!
Wells	4	A	7	60 mm	100													95	100	97.5	0.0423281	0.628538	25.2403	0.0106837	534.187	21143.3
Wells	4	A	8	60 mm		50				50								0	5	2.5	0.12001	0.650612	26.1303	0.0313589	1567.95	#NULL!
Wells	4	A	8	60 mm		60				40								5	10	7.5	0.118121	0.657676	26.4152	0.031202	1560.1	#NULL!
Wells	4	A	8	60 mm		70				30								10	15	12.5	0.12789	0.547644	21.9807	0.0281111	1405.56	#NULL!
Wells	4	A	8	60 mm		85											15	15	20	17.5	0.174611	0.445638	17.8752	0.0312119	1560.6	#NULL!
Wells	4	A	8	60 mm		75											25	20	25	22.5	0.199149	0.378449	15.1738	0.0302184	1510.92	#NULL!
Wells	4	A	8	60 mm	70	30												25	30	27.5	0.169362	0.542301	21.7656	0.0368626	1843.13	#NULL!
Wells	4	A	8	T-Russian	95	5												30	35	32.5	0.171802	0.612737	24.6033	0.0422691	2113.46	#NULL!
Wells	4	A	8	T-Russian	100													35	40	37.5	0.155153	0.658606	26.4527	0.0410421	2052.1	#NULL!
Wells	4	A	8	T-Russian														40	45	42.5	0.143058	0.646759	25.975	0.0371592	1857.96	#NULL!
Wells	4	A	8	T-Russian		100												45	49	47	0.134909	0.641504	25.7631	0.0347568	1390.27	#NULL!
Wells	4	A	8	T-Russian														50	55	52.5	0.134202	0.650357	26.12	0.0350535	1752.67	#NULL!
Wells	4	A	8	T-Russian											60		40	55	60	57.5	0.131823	0.646728	25.9737	0.0342394	1711.97	#NULL!
Wells	4	A	8	T-Russian								100						60	65	62.5	0.127905	0.647563	26.0074	0.0332647	1663.23	#NULL!
Wells	4	A	8	T-Russian								100						65	70	67.5	0.138732	0.613951	24.6523	0.0342005	1710.03	#NULL!
Wells	4	A	8	T-Russian								100						70	75	72.5	0.114949	0.566761	22.7507	0.0261517	1307.59	#NULL!
Wells	4	A	8	T-Russian								100						75	78	76.5	0.0748962	0.672997	27.0331	0.0202468	607.403	#NULL!
Wells	4	A	8	T-Russian													100	81	86	83.5	0.102129	0.670783	26.9438	0.0275175	1375.87	#NULL!
Wells	4	A	8	T-Russian													100	86	91	88.5	0.131416	0.65737	26.4028	0.0346975	1734.87	#NULL!
Wells	4	A	8	T-Russian													100	91	96	93.5	0.211846	0.367798	14.7457	0.0312382	1561.91	#NULL!
Wells	4	A	8	T-Russian													100	96	101	98.5	0.179683	0.380942	15.2739	0.0274447	1372.23	#NULL!
Wells	4	A	8	T-Russian													100	101	106	103.5	0.230464	0.272736	10.928	0.0251852	1259.26	#NULL!
Wells	4	A	8	T-Russian											5		95	106	111	108.5	0.126999	0.484479	19.4378	0.0246858	1234.29	#NULL!
Wells	4	A	8	T-Russian		90									10			111	116	113.5	0.099094	0.519199	20.8354	0.0206466	1032.33	#NULL!
Wells	4	A	8	T-Russian								95			5			116	121	118.5	0.0857531	0.555167	22.2837	0.019109	955.45	#NULL!
Wells	4	A	8	T-Russian								95			5			121	126	123.5	0.1106	0.473958	19.0145	0.02103	1051.5	#NULL!
Wells	4	A	8	T-Russian								95			5			126	131	128.5	0.117486	0.431574	17.3095	0.0203362	1016.81	38209
Wells	4	A	9	60 mm						100								0	5	2.5	0.124254	0.509635	20.4503	0.0254103	1270.52	#NULL!
Wells	4	A	9	60 mm		10				90								5	10	7.5	0.136166	0.522311	20.9607	0.0285413	1427.06	#NULL!
Wells	4	A	9	60 mm		20				80								10	15	12.5	0.141018	0.473293	18.9877	0.0267762	1338.81	#NULL!
Wells	4	A	9	60 mm	30	60				10								15	20	17.5	0.356359	0.293167	11.7482	0.0418656	2093.28	#NULL!
Wells	4	A	9	60 mm	50	50												20	25	22.5	0.191785	0.375908	15.0716	0.0289052	1445.26	#NULL!
Wells	4	A	9		50	50												25	30	27.5	0.16988	#NULL!	#NULL!	0.0258462	1292.31	#NULL!
Wells	4	A	9	T-Russian		100												30	35	32.5	0.234224	0.242851	9.72877	0.0227871	1139.36	#NULL!
Wells	4	A	9	T-Russian		80									20			35	40	37.5	0.148381	0.331162	13.2739	0.0196959	984.795	#NULL!
Wells	4	A	9	T-Russian		35									65			40	45	42.5	0.118596	0.355867	14.2663	0.0169193	845.964	#NULL!
Wells	4	A	9															45	50	47.5	#NULL!	#NULL!	#NULL!	0.0183349	916.745	#NULL!
Wells	4	A	9	T-Russian		100												50	55	52.5	0.123171	0.399877	16.035	0.0197505	987.526	#NULL!
Wells	4	A	9	T-Russian		100												55	60	57.5	0.176988	0.427595	17.1495	0.0303525	1517.62	#NULL!
Wells	4	A	9	T-Russian		100												60	65	62.5	0.1706	0.458865	18.4073	0.0314028	1570.14	#NULL!
Wells	4	A	9	T-Russian		100												65	70	67.5	0.172525	0.42989	17.2418	0.0297465	1487.33	#NULL!
Wells	4	A	9	T-Russian	5	95												70	75	72.5	0.158097	0.423496	16.9847	0.0268523	1342.62	#NULL!
Wells	4	A	9	T-Russian	5	95												75	80	77.5	0.155085	0.465349	18.6681	0.0289514	1447.57	#NULL!
Wells	4	A	9	T-Russian	5	95												80	85	82.5	0.15282	0.400667	16.0668	0.0245533	1227.66	#NULL!
Wells	4	A	9	T-Russian	5	95												85	90	87.5	0.168562	0.379143	15.2017	0.0256242	1281.21	#NULL!
Wells	4	A	9	T-Russian	5	95												90	95	92.5	0.170849	0.38585	15.4712	0.0264325	1321.62	#NULL!
Wells	4	A	9	T-Russian	5	95												95	100	97.5	0.143896	0.418466	16.7824	0.0241492	1207.46	#NULL!
Wells	4	A	9	T-Russian		90									10			100	105	102.5	0.103579	0.473636	19.0015	0.0196815	984.077	#NULL!
Wells	4	A	9	T-Russian	55	45												105	110	107.5	0.08906	0.51261	20.5701	0.0183197	915.987	#NULL!
Wells	4	A	9	T-Russian	55	45												110	115	112.5	0.0953341	0.497872	19.9768	0.0190447	952.237	#NULL!
Wells	4	A	9	T-Russian	55	45												115	120	117.5	0.101178	0.514986	20.6657	0.0209091	1045.46	#NULL!
Wells	4	A	9	T-Russian	55	45												120	125	122.5	0.16872	0.345204	13.8379	0.0233474	1167.37	#NULL!
Wells	4	A	9	T-Russian	25	65											10	125	130	127.5	0.190917	0.369488	14.8137	0.0282819	1414.09	#NULL!
Wells	4	A	9	T-Russian	25	65											10	130	135	132.5	0.185595	0.362051	14.5148	0.0269387	1346.94	#NULL!
Wells	4	A	9	T-Russian	100													135	140	137.5	0.193545	0.316939	12.7027	0.0245853	1229.27	#NULL!
Wells	4	A	9	T-Russian	100													140	145	142.5	0.199366	0.269793	10.8099	0.0215513	1077.56	#NULL!
Wells	4	A	9	T-Russian	60	40												145	150	147.5	0.21769	0.226535	9.07425	0.0197537	987.685	#NULL!
Wells	4	A	9	T-Russian		100												150	155	152.5	0.226455	0.236973	9.49295	0.0214973	1074.86	#NULL!
Wells	4	A	9	T-Russian		100												155	160	157.5	0.339728	0.155776	6.23711	0.0211892	1059.46	#NULL!
Wells	4	A	9	T-Russian	30	70												160	165	162.5	0.394587	0.159557	6.38864	0.0252087	1260.44	#NULL!
Wells	4	A	9	T-Russian	50	50												165	170	167.5	0.366818	0.181665	7.27486	0.0266855	1334.27	#NULL!
Wells	4	A	9	T-Russian	80	20												170	175	172.5	0.428313	0.166675	6.67393	0.0285853	1429.26	#NULL!
Wells	4	A	9	T-Russian	100													175	180	177.5	0.42068	0.155456	6.22427	0.0261842	1309.21	#NULL!
Wells	4	A	9	T-Russian	100													180	185	182.5	0.479683	0.128106	5.12833	0.0245997	1229.99	#NULL!
Wells	4	A	9	T-Russian	100													185	190	187.5	0.441676	0.139366	5.57951	0.0246433	1232.17	#NULL!
Wells	4	A	9	T-Russian														190	195	192.5	0.452571	0.116728	4.67254	0.0211465	1057.33	#NULL!
Wells	4	A	9	T-Russian														195	200	197.5	0.391823	0.103789	4.15426	0.0162774	813.868	#NULL!
Wells	4	A	9	T-Russian														200	205	202.5	0.434881	0.12512	5.00871	0.0217819	1089.1	#NULL!
Wells	4	A	9	T-Russian														205	210	207.5	0.540929	0.0938033	3.75433	0.0203083	1015.41	#NULL!
Wells	4	A	9	T-Russian	100													210	215	212.5	0.529241	0.100161	4.00894	0.021217	1060.85	#NULL!
Wells	4	A	9	T-Russian	100													215	220	217.5	0.519683	0.11238	4.49836	0.0233772	1168.86	#NULL!
Wells	4	A	9	T-Russian	100													220	225	222.5	0.529151	0.109945	4.40082	0.023287	1164.35	#NULL!
Wells	4	A	9	T-Russian	100													225	230	227.5	0.537214	0.123539	4.94539	0.0265674	1328.37	#NULL!
Wells	4	A	9	T-Russian	100													230	235	232.5	0.44752	0.159855	6.40061	0.028644	1432.2	#NULL!
Wells	4	A	9	T-Russian	100													235	240	237.5	0.422265	0.159845	6.40018	0.0270257	1351.29	#NULL!
Wells	4	A	9	T-Russian	100													240	245	242.5	0.454632	0.145117	5.80996	0.0264139	1320.7	#NULL!
Wells	4	A	9	T-Russian	100													245	250	247.5	0.399819	0.154533	6.18729	0.0247379	1236.9	61234.4
Wells spit	5	B	11	T-Russian	40					60								0	5	2.5	0.13581	0.465261	18.6646	0.0253483	1267.42	#NULL!
Wells spit	5	B	11	T-Russian	60	40												5	10	7.5	0.121835	0.443652	17.7953	0.0216808	1084.04	#NULL!
Wells spit	5	B	11	T-Russian		100												10	15	12.5	0.211687	0.248423	9.95233	0.0210678	1053.39	#NULL!
Wells spit	5	B	11	T-Russian	40	60												15	20	17.5	0.161653	0.298903	11.9785	0.0193636	968.179	#NULL!
Wells spit	5	B	11	T-Russian	20	60											20	20	25	22.5	0.19094	0.305275	12.2343	0.0233602	1168.01	#NULL!
Wells spit	5	B	11	T-Russian		60											40	25	30	27.5	0.27248	0.205506	8.23079	0.0224273	1121.36	#NULL!
Wells spit	5	B	11	T-Russian														30	35	32.5	0.320929	0.184567	7.39122	0.0237205	1186.03	#NULL!
Wells spit	5	B	11	T-Russian														35	40	37.5	0.337622	0.168245	6.73689	0.0227452	1137.26	#NULL!
Wells spit	5	B	11	T-Russian														40	44	42	0.379926	0.12807	5.1269	0.0194785	779.138	#NULL!
Wells spit	5	B	11	T-Russian	40	60												50	55	52.5	0.363307	0.144866	5.79988	0.0210714	1053.57	#NULL!
Wells spit	5	B	11	T-Russian	15	85												55	60	57.5	0.467339	0.122452	4.90182	0.0229081	1145.4	#NULL!
Wells spit	5	B	11	T-Russian	15	85												60	65	62.5	0.465708	0.130708	5.23259	0.0243686	1218.43	#NULL!
Wells spit	5	B	11	T-Russian	15	85												65	70	67.5	0.432865	0.135116	5.40921	0.0234146	1170.73	#NULL!
Wells spit	5	B	11	T-Russian		100												70	75	72.5	0.359683	0.168799	6.7591	0.0243113	1215.57	#NULL!
Wells spit	5	B	11	T-Russian		100												75	80	77.5	0.385255	0.17625	7.05776	0.0271904	1359.52	#NULL!
Wells spit	5	B	11	T-Russian		100												80	85	82.5	0.332208	0.202008	8.09051	0.0268774	1343.87	#NULL!
Wells spit	5	B	11	T-Russian	25	75												85	90	87.5	0.299864	0.214261	8.58191	0.0257341	1286.7	#NULL!
Wells spit	5	B	11	T-Russian	25	75												90	95	92.5	0.30983	0.196685	7.87706	0.0244055	1220.27	#NULL!
Wells spit	5	B	11	T-Russian	40	60												95	100	97.5	0.303828	0.197721	7.9186	0.0240589	1202.94	#NULL!
Wells spit	5	B	11	T-Russian	20	80												100	105	102.5	0.317486	0.187256	7.49902	0.0238083	1190.42	#NULL!
Wells spit	5	B	11	T-Russian	60	40												105	110	107.5	0.358641	0.182779	7.3195	0.0262507	1312.54	#NULL!
Wells spit	5	B	11	T-Russian	60	40												110	115	112.5	0.315787	0.199701	7.998	0.0252566	1262.83	#NULL!
Wells spit	5	B	11	T-Russian	85	15												115	120	117.5	0.283896	0.228712	9.16154	0.0260092	1300.46	#NULL!
Wells spit	5	B	11	T-Russian	85	15												120	125	122.5	0.296444	0.203273	8.14124	0.0241342	1206.71	#NULL!
Wells spit	5	B	11	T-Russian	85	15												125	130	127.5	0.359343	0.177147	7.09371	0.0254908	1274.54	#NULL!
Wells spit	5	B	11	T-Russian	70	30												130	135	132.5	0.340861	0.188071	7.5317	0.0256726	1283.63	#NULL!
Wells spit	5	B	11	T-Russian	70	30												135	140	137.5	0.391937	0.158209	6.33461	0.0248277	1241.38	#NULL!
Wells spit	5	B	11	T-Russian	90	10												140	145	142.5	0.354655	#NULL!	#NULL!	0.0228171	1140.85	#NULL!
Wells spit	5	B	11	T-Russian	100													145	150	147.5	0.31778	0.163519	6.54746	0.0208065	1040.33	#NULL!
Wells spit	5	B	11	T-Russian	100													150	155	152.5	0.3359	0.169374	6.78212	0.0227812	1139.06	#NULL!
Wells spit	5	B	11	T-Russian	100													155	160	157.5	0.416376	0.150794	6.03746	0.0251386	1256.93	#NULL!
Wells spit	5	B	11	T-Russian	100													160	165	162.5	0.486183	0.138961	5.56326	0.0270476	1352.38	#NULL!
Wells spit	5	B	11	T-Russian	100													165	170	167.5	0.56564	0.119493	4.7833	0.0270563	1352.81	#NULL!
Wells spit	5	B	11	T-Russian	100													170	175	172.5	0.706976	0.0855788	3.42498	0.0242138	1210.69	#NULL!
Wells spit	5	B	11	T-Russian	100													175	180	177.5	0.716761	0.082576	3.30474	0.0236871	1184.36	#NULL!
Wells spit	5	B	11	T-Russian	100													180	185	182.5	0.681427	0.0849816	3.40107	0.0231758	1158.79	#NULL!
Wells spit	5	B	11	T-Russian	100													185	190	187.5	0.720861	0.0801491	3.20757	0.0231221	1156.11	#NULL!
Wells spit	5	B	11	T-Russian	100													190	195	192.5	0.636285	0.0841602	3.36818	0.0214312	1071.56	#NULL!
Wells spit	5	B	11	T-Russian	100													195	200	197.5	0.656693	0.0771727	3.0884	0.0202813	1014.06	46132.3
Wells spit	5	B	6	60 mm		80				20								0	5	2.5	0.138698	0.434515	17.4278	0.0241721	1208.6	#NULL!
Wells spit	5	B	6	60 mm		100												5	10	7.5	0.151537	0.434675	17.4342	0.0264193	1320.96	#NULL!
Wells spit	5	B	6	60 mm	40	60												10	15	12.5	0.13456	0.436292	17.4993	0.0235471	1177.35	#NULL!
Wells spit	5	B	6	60 mm	30	30									40			15	20	17.5	0.11196	0.396449	15.8973	0.0177986	889.93	#NULL!
Wells spit	5	B	6	T-Russian		70											30	20	25	22.5	0.14382	0.343645	13.7753	0.0198117	990.585	#NULL!
Wells spit	5	B	6	T-Russian	50	50												25	30	27.5	0.543239	0.0943123	3.77472	0.0205057	1025.29	#NULL!
Wells spit	5	B	6	T-Russian		70					30							30	35	32.5	0.274655	0.184027	7.36954	0.0202408	1012.04	#NULL!
Wells spit	5	B	6	T-Russian		100												35	40	37.5	0.263171	0.164825	6.59979	0.0173687	868.436	#NULL!
Wells spit	5	B	6	T-Russian		100												40	45	42.5	0.232843	0.176836	7.08125	0.0164882	824.409	#NULL!
Wells spit	5	B	6	25 mm														50	55	52.5	0.333202	0.222817	8.92508	0.0297385	1486.93	#NULL!
Wells spit	5	B	6	25 mm		100												55	60	57.5	0.399247	0.179678	7.19518	0.0287266	1436.33	#NULL!
Wells spit	5	B	6	25 mm		100												60	65	62.5	0.535372	0.139051	5.56687	0.0298035	1490.17	#NULL!
Wells spit	5	B	6	25 mm		90											10	65	70	67.5	0.498458	0.15704	6.28775	0.0313418	1567.09	#NULL!
Wells spit	5	B	6	25 mm	15	85												70	75	72.5	0.390569	0.191403	7.66526	0.0299381	1496.91	#NULL!
Wells spit	5	B	6	25 mm	60	40												75	80	77.5	0.345425	0.190534	7.63042	0.0263574	1317.87	#NULL!
Wells spit	5	B	6	25 mm	60	40												80	85	82.5	0.337806	0.18544	7.4262	0.0250861	1254.31	#NULL!
Wells spit	5	B	6	25 mm	80	20												85	90	87.5	0.268786	0.222891	8.92807	0.0239974	1199.87	#NULL!
Wells spit	5	B	6	25 mm	100													90	95	92.5	0.306189	0.156446	6.26394	0.0191795	958.974	#NULL!
Wells spit	5	B	6	25 mm	100													95	98	96.5	0.297089	0.160314	6.41897	0.0190701	572.102	#NULL!
Wells spit	5	B	6	25 mm	100													99	100	99.5	0.342043	0.16899	6.76675	0.0231452	231.452	#NULL!
Wells spit	5	B	6	25 mm	100													100	105	102.5	0.439746	0.104609	4.18711	0.0184127	920.634	#NULL!
Wells spit	5	B	6	25 mm	100													105	110	107.5	0.776941	0.0642982	2.57296	0.0199904	999.519	#NULL!
Wells spit	5	B	6	25 mm	100													110	115	112.5	0.825793	0.0560498	2.24278	0.0185207	926.035	#NULL!
Wells spit	5	B	6	25 mm	100													115	120	117.5	1.01566	0.0379941	1.52013	0.0154393	771.964	#NULL!
Wells spit	5	B	6	25 mm	100													120	125	122.5	1.15724	0.0394644	1.57897	0.0182725	913.623	#NULL!
Wells spit	5	B	6	25 mm	100													125	130	127.5	1.07604	0.0288312	1.15345	0.0124116	620.582	#NULL!
Wells spit	5	B	6	25 mm														130	135	132.5	0.957517	0.0293923	1.17591	0.0112595	562.976	#NULL!
Wells spit	5	B	6	25 mm														135	140	137.5	1.09857	0.0301868	1.2077	0.0132674	663.372	#NULL!
Wells spit	5	B	6	25 mm														140	145	142.5	1.03697	0.0402208	1.60924	0.0166873	834.363	#NULL!
Wells spit	5	B	6	25 mm														145	148	146.5	0.897719	0.0428847	1.71585	0.0154035	462.105	30004.8
Wells	4	C	14	T-Russian		75				25								0	5	2.5	0.1906	0.220642	8.83786	0.016845	842.249	#NULL!
Wells	4	C	14	T-Russian		75				25								5	10	7.5	0.330713	0.173051	6.92954	0.0229169	1145.85	#NULL!
Wells	4	C	14	T-Russian		75				25								10	15	12.5	0.316535	0.194396	7.78529	0.0246431	1232.16	#NULL!
Wells	4	C	14	T-Russian	5	70				25								15	20	17.5	0.262967	0.169574	6.79016	0.0178559	892.794	#NULL!
Wells	4	C	14	T-Russian	5	70				25								20	25	22.5	0.363443	0.13328	5.33564	0.019392	969.599	#NULL!
Wells	4	C	14	T-Russian	30	70												25	30	27.5	0.23248	0.283188	11.3476	0.0263808	1319.04	#NULL!
Wells	4	C	14	T-Russian	40	60												30	35	32.5	0.179253	0.375528	15.0564	0.0269889	1349.45	#NULL!
Wells	4	C	14	T-Russian	40	60												35	40	37.5	0.146093	0.443742	17.7989	0.0260029	1300.15	#NULL!
Wells	4	C	14	T-Russian	20	60										20		40	45	42.5	0.138686	0.427061	17.128	0.0237542	1187.71	#NULL!
Wells	4	C	14	T-Russian		100												45	50	47.5	0.122718	0.448379	17.9854	0.0220713	1103.57	#NULL!
Wells	4	C	14	T-Russian		100												50	55	52.5	0.2706	#NULL!	#NULL!	0.0218452	1092.26	#NULL!
Wells	4	C	14	T-Russian		100												55	60	57.5	0.380136	0.142053	5.68717	0.021619	1080.95	#NULL!
Wells	4	C	14	T-Russian		100												60	65	62.5	0.334043	0.160616	6.43109	0.0214826	1074.13	#NULL!
Wells	4	C	14	T-Russian		100												65	70	67.5	0.340023	0.15216	6.09219	0.0207148	1035.74	#NULL!
Wells	4	C	14	T-Russian	5	95												70	75	72.5	0.391552	0.138479	5.54395	0.0217074	1085.37	#NULL!
Wells	4	C	14	T-Russian	5	95												75	80	77.5	0.387022	0.148722	5.9544	0.0230448	1152.24	#NULL!
Wells	4	C	14	T-Russian	30	70												80	85	82.5	0.302514	0.18056	7.23055	0.0218734	1093.67	#NULL!
Wells	4	C	14	T-Russian	100													85	90	87.5	0.272163	0.181017	7.24886	0.0197287	986.437	#NULL!
Wells	4	C	14	T-Russian	100													90	95	92.5	0.344326	0.134032	5.36579	0.0184758	923.79	#NULL!
Wells	4	C	14	T-Russian	90	10												95	99	97	0.437514	0.13488	5.39973	0.0236246	944.983	#NULL!
Wells	4	C	14	T-Russian	100													99	105	102	0.342318	0.155707	6.23434	0.0213413	1280.48	#NULL!
Wells	4	C	14	T-Russian	100													105	110	107.5	0.390668	0.118444	4.74127	0.0185226	926.131	#NULL!
Wells	4	C	14	T-Russian	100													110	115	112.5	0.454541	0.116011	4.64381	0.021108	1055.4	#NULL!
Wells	4	C	14	T-Russian	100													115	120	117.5	0.584779	0.0889894	3.56156	0.0208272	1041.36	#NULL!
Wells	4	C	14	T-Russian	100													120	125	122.5	0.648177	0.0820682	3.28441	0.0212888	1064.44	#NULL!
Wells	4	C	14	T-Russian	100													125	130	127.5	0.758777	0.0742572	2.97167	0.0225483	1127.42	#NULL!
Wells	4	C	14	T-Russian	100													130	135	132.5	0.705821	0.0851785	3.40895	0.0240611	1203.06	#NULL!
Wells	4	C	14	T-Russian	100													135	140	137.5	0.802106	0.0734561	2.93959	0.0235787	1178.93	#NULL!
Wells	4	C	14	T-Russian	100													140	145	142.5	0.650827	0.0813231	3.25458	0.0211817	1059.08	#NULL!
Wells	4	C	14	T-Russian	100													145	148	146.5	0.709626	0.088474	3.54092	0.0251273	753.818	#NULL!
Wells	4	C	14	T-Russian	100													150	155	152.5	0.597305	0.0899424	3.59972	0.0215013	1075.06	#NULL!
Wells	4	C	14	T-Russian	100													155	160	157.5	0.827497	0.0740141	2.96193	0.0245099	1225.5	#NULL!
Wells	4	C	14	T-Russian														160	166	163	0.985938	0.0562485	2.25073	0.0221908	1331.45	36134.3
Wells	4	C	15	60 mm						100								0	5	2.5	0.12279	0.504413	20.2401	0.0248528	1242.64	#NULL!
Wells	4	C	15	60 mm						75					25			5	10	7.5	0.163385	0.475255	19.0667	0.0311521	1557.6	#NULL!
Wells	4	C	15	60 mm	20	80												10	15	12.5	0.143275	0.431742	17.3163	0.0248098	1240.49	#NULL!
Wells	4	C	15	60 mm													100	15	20	17.5	0.190979	0.354767	14.2222	0.0271613	1358.07	#NULL!
Wells	4	C	15	60 mm													100	20	25	22.5	0.232331	0.318888	12.7809	0.0296941	1484.7	#NULL!
Wells	4	C	15	60 mm	80	20												25	30	27.5	0.203931	0.328335	13.1603	0.026838	1341.9	#NULL!
Wells	4	C	15	60 mm	100													30	32	31	0.16782	0.406082	16.2845	0.0273287	546.573	#NULL!
Wells	4	C	15	T-Russian	70	30												30	35	32.5	0.145889	#NULL!	#NULL!	0.024033	1201.65	#NULL!
Wells	4	C	15	T-Russian	80	10									10			35	40	37.5	0.15094	#NULL!	#NULL!	0.024033	1201.65	#NULL!
Wells	4	C	15	T-Russian	100													40	45	42.5	0.237101	#NULL!	#NULL!	0.024033	1201.65	#NULL!
Wells	4	C	15	T-Russian	100													45	50	47.5	0.185957	#NULL!	#NULL!	0.024033	1201.65	#NULL!
Wells	4	C	15	T-Russian	70	30												50	55	52.5	0.253137	0.204541	8.19211	0.0207373	1036.86	#NULL!
Wells	4	C	15	T-Russian	60	20									20			55	60	57.5	0.425187	0.154144	6.1717	0.0262413	1312.06	#NULL!
Wells	4	C	15	T-Russian	70	30												60	65	62.5	0.496353	0.127311	5.0965	0.0252966	1264.83	#NULL!
Wells	4	C	15	T-Russian	100													65	70	67.5	0.513794	0.107128	4.288	0.0220315	1101.57	#NULL!
Wells	4	C	15	T-Russian	100													70	75	72.5	0.418777	0.148833	5.95886	0.0249543	1247.72	#NULL!
Wells	4	C	15	T-Russian														75	80	77.5	0.368698	0.194735	7.79889	0.0287543	1437.72	#NULL!
Wells	4	C	15	T-Russian	100													80	85	82.5	0.289264	0.226023	9.0537	0.0261891	1309.45	#NULL!
Wells	4	C	15	T-Russian	100													85	90	87.5	0.264643	0.241535	9.67598	0.0256068	1280.34	#NULL!
Wells	4	C	15	T-Russian	100													90	95	92.5	0.293567	#NULL!	#NULL!	0.0232556	1162.78	#NULL!
Wells	4	C	15	T-Russian	100													95	100	97.5	0.338686	0.154156	6.1722	0.0209044	1045.22	#NULL!
Wells	4	C	15	T-Russian	100													100	105	102.5	0.408358	0.14337	5.73995	0.0234395	1171.98	#NULL!
Wells	4	C	15	T-Russian	60	30											10	105	110	107.5	0.475447	0.112971	4.52201	0.0214998	1074.99	#NULL!
Wells	4	C	15	T-Russian	60	30											10	110	115	112.5	0.53692	0.11066	4.42945	0.0237826	1189.13	#NULL!
Wells	4	C	15	T-Russian	60	30											10	115	120	117.5	0.568834	#NULL!	#NULL!	0.0239013	1195.06	#NULL!
Wells	4	C	15	T-Russian	70	30												120	125	122.5	0.533092	0.112565	4.50578	0.0240199	1201	#NULL!
Wells	4	C	15	T-Russian	100													125	130	127.5	0.542039	0.113211	4.53166	0.0245633	1228.17	#NULL!
Wells	4	C	15	T-Russian	100													130	135	132.5	0.50068	0.125204	5.01206	0.0250944	1254.72	#NULL!
Wells	4	C	15	T-Russian	100													135	140	137.5	0.501019	0.134218	5.37324	0.026921	1346.05	#NULL!
Wells	4	C	15	T-Russian	100													140	145	142.5	0.434156	0.133401	5.3405	0.0231861	1159.31	#NULL!
Wells	4	C	15	T-Russian	100													145	149	147	0.355238	0.170428	6.82438	0.0242428	969.712	#NULL!
Wells	4	C	15	T-Russian	100													150	155	152.5	0.327928	0.169915	6.80382	0.0223116	1115.58	#NULL!
Wells	4	C	15	T-Russian	100													155	160	157.5	0.301223	0.226003	9.05288	0.0272694	1363.47	#NULL!
Wells	4	C	15	T-Russian	100													160	165	162.5	0.346931	#NULL!	#NULL!	0.0289561	1447.81	#NULL!
Wells	4	C	15	T-Russian	40	60												165	170	167.5	0.336399	0.227404	9.1091	0.0306429	1532.14	#NULL!
Wells	4	C	15	T-Russian	40	60												170	175	172.5	0.314768	0.235528	9.435	0.0296983	1484.92	#NULL!
Wells	4	C	15	T-Russian	80	20												175	180	177.5	0.310555	0.245013	9.81552	0.0304826	1524.13	#NULL!
Wells	4	C	15	T-Russian	80	20												180	185	182.5	0.246297	0.30427	12.1939	0.0300333	1501.66	#NULL!
Wells	4	C	15	T-Russian	80	20												185	190	187.5	0.309015	0.243593	9.75855	0.0301553	1507.77	#NULL!
Wells	4	C	15	T-Russian														190	195	192.5	0.328086	0.224766	9.00328	0.0295385	1476.93	#NULL!
Wells	4	C	15	T-Russian	100													195	200	197.5	0.180747	0.363732	14.5823	0.0263572	1317.86	51839.5
Wells	4	C	16	60 mm						100								0	5	2.5	0.145001	0.663242	26.6397	0.0386277	1931.39	#NULL!
Wells	4	C	16	60 mm		30				70								5	10	7.5	0.197281	0.516284	20.718	0.0408728	2043.64	#NULL!
Wells	4	C	16	60 mm		50				50								10	15	12.5	0.126001	0.548986	22.0348	0.0277641	1388.2	#NULL!
Wells	4	C	16	60 mm	20	80												15	20	17.5	0.129375	0.627548	25.2004	0.0326031	1630.15	#NULL!
Wells	4	C	16	60 mm	20	80												20	25	22.5	0.150207	0.701678	28.1902	0.0423436	2117.18	#NULL!
Wells	4	C	16	60 mm		60				40								25	30.5	27.75	0.132886	0.715838	28.7616	0.0382202	2102.11	#NULL!
Wells	4	C	16	T-Russian		40									60			30	35	32.5	0.111393	0.715577	28.7511	0.0320267	1601.34	#NULL!
Wells	4	C	16	T-Russian		100												35	40	37.5	0.128675	0.71641	28.7847	0.0370387	1851.94	#NULL!
Wells	4	C	16	T-Russian		100												40	45	42.5	0.116784	0.698186	28.0493	0.032757	1637.85	#NULL!
Wells	4	C	16	T-Russian		100												45	50	47.5	0.105527	0.692193	27.8075	0.0293443	1467.21	#NULL!
Wells	4	C	16	T-Russian														50	55	52.5	0.132843	0.681997	27.3961	0.0363937	1819.69	#NULL!
Wells	4	C	16	T-Russian	100													55	60	57.5	0.122741	0.69209	27.8034	0.034126	1706.3	#NULL!
Wells	4	C	16	T-Russian	100													60	65	62.5	0.136149	0.604028	24.2523	0.0330194	1650.97	#NULL!
Wells	4	C	16	T-Russian	100													65	70	67.5	0.136217	0.607468	24.391	0.0332248	1661.24	#NULL!
Wells	4	C	16	T-Russian	100													70	75	72.5	0.132276	0.62312	25.0219	0.033098	1654.9	#NULL!
Wells	4	C	16	T-Russian	100													75	80	77.5	0.11889	0.644559	25.8862	0.0307762	1538.81	#NULL!
Wells	4	C	16	T-Russian	100													80	85	82.5	0.134904	0.657441	26.4057	0.0356223	1781.11	#NULL!
Wells	4	C	16	T-Russian	100													85	90	87.5	0.120113	0.679147	27.2812	0.0327683	1638.42	#NULL!
Wells	4	C	16	T-Russian	100													90	95	92.5	0.109196	#NULL!	#NULL!	0.0396469	1982.34	#NULL!
Wells	4	C	16	T-Russian	100													95	100	97.5	0.09359	#NULL!	#NULL!	0.0396469	1982.34	#NULL!
Wells	4	C	16	T-Russian	100													100	105	102.5	0.156036	0.741986	29.8171	0.0465254	2326.27	#NULL!
Wells	4	C	16	T-Russian	100													105	110	107.5	0.167248	#NULL!	#NULL!	0.0393997	1969.98	#NULL!
Wells	4	C	16	T-Russian	100													110	115	112.5	0.106342	0.755166	30.3492	0.032274	1613.7	#NULL!
Wells	4	C	16	T-Russian	100													115	120.5	117.75	0.0956244	0.745511	29.9594	0.0286485	1575.67	42672.8
